# Supplementary material for: Genome-Wide Identification and Comparative Analysis of Myosin Gene Family in Four Major Cotton Species
Source: Genes (Basel). 2020 Jun 30;11(7):731. doi: 10.3390/genes11070731 (PMC7397272; doi:10.3390/genes11070731)
Supplement: Supplementary file 1 [file genes-11-00731-s001.zip]

Archive with 7 entries (6 files):
- Supplement Material/
- Supplement Material/Figure S1 Evolutionary tree.jpg
- Supplement Material/Figure S2 Expression pattern.jpg
- Supplement Material/Table S1 Primer information.xlsx
- Supplement Material/Table S2 Basic analysis.xlsx
- Supplement Material/Table S3 Homologous gene.xlsx
- Supplement Material/Table S4 Promoter analysis .xlsx
