# Supplementary material for: Genome-Wide Identification and Comparative Analysis of Myosin Gene Family in Four Major Cotton Species
Source: Genes (Basel). 2020 Jun 30;11(7):731. doi: 10.3390/genes11070731 (PMC7397272; doi:10.3390/genes11070731)
Supplement: Supplementary file 1 [file genes-11-00731-s001.zip › Supplement Material/Table S1 Primer information.xlsx]

## Sheet: Primer of qRT-PCR
Gh_A01G0518.1-qpcrF	GAGGCAGGGCCTTTAGTGTACG
Gh_A01G0518.1-qpcrR	CAAACAATCGTGGCAACTCGCT
Gh_A03G2151.1-qpcrF	CGTACTGGTCAGATTGGGGCTC
Gh_A03G2151.1-qpcrR	AGCTCCTTAAAGCAGTGGCGAG
Gh_A09G0003.1-qpcrF	AAGGTTGAGGAACACCGTGTGG
Gh_A09G0003.1-qpcrR	TCCCAAGATCTGCTGCCATTCG
Gh_A09G0530.1-qpcrF	ACCATCCAAGCGGGTATTCGTG
Gh_A09G0530.1-qpcrR	ACCTCAAGTAATGACGGCTGGC
Gh_A11G1240.1-qpcrF	ACGCCGTGAGTGTTGTACGTTT
Gh_A11G1240.1-qpcrR	CACGATGACCCAGCGAACTCTT
Gh_A13G0531.1-qpcrF	CCTGATATCCTTGACGGCGTGG
Gh_A13G0531.1-qpcrR	GGCAACCAAAACTGGTCCTGCT
Gh_D01G0530.1-qpcrF	GATGAGCAGTTGGCGTCAGTCA
Gh_D01G0530.1-qpcrR	TTGCTCATGTGGCATGTCCGTA
Gh_D02G1928.1-qpcrF	TGTTATAAGCCGGTTGGCGGAG
Gh_D02G1928.1-qpcrR	TTCTCGCAATCTCGCAGCGTAA
Gh_D09G0526.1-qpcrF	TGGCTGAACTAGATGCACGTCG
Gh_D09G0526.1-qpcrR	TACTGATGGCGTACCGCTTGTC
Gh_D13G0598.1-qpcrF	CTTTGTGCTGGTGCTCCTCGTG
Gh_D13G0598.1-qpcrR	TGCAGCAAGCATTGCAAACACA
Actin-F	TTGCAGACCGTATGAGCAAG
Actin-R	ATCCTCCGATCCAGACACTG
