# Supplementary material for: Genome-Wide Identification and Comparative Analysis of Myosin Gene Family in Four Major Cotton Species
Source: Genes (Basel). 2020 Jun 30;11(7):731. doi: 10.3390/genes11070731 (PMC7397272; doi:10.3390/genes11070731)
Supplement: Supplementary file 1 [file genes-11-00731-s001.zip › Supplement Material/Table S2 Basic analysis.xlsx]

## Sheet: Basic analysis of Myosin
序号	ID	Isoelectric_Point	Molecular_Weight(average)	Chromosome	Chromosome_Start	Chromosome_End	Strand	Gene_Length	Protein_Length	Hydropathy(Average)	Cellular_Localization	Exon Number
1	Ga01G0730.1	9.01	136427	Chr01	9871327	9879280	+	7953	1195	-0.555	C	24
2	Ga03G2208.1	7.76	131142	Chr03	129910774	129924239	+	13465	1165	-0.406	-	24
3	Ga05G0342.1	8.24	173305	Chr05	3133782	3146235	+	12453	1535	-0.293	S	39
4	Ga05G0409.1	8.89	174911	Chr05	3662510	3680238	-	17728	1530	-0.39	-	40
5	Ga05G4016.1	9.05	135165	Chr05	92252980	92261953	-	8973	1201	-0.432	C	24
6	Ga05G4019.1	9.03	134220	Chr05	92283270	92292255	-	8985	1190	-0.446	C	25
7	Ga07G0148.1	8.65	172949	Chr07	1663473	1676838	+	13365	1530	-0.344	-	39
8	Ga08G2238.1	5.38	125794	Chr08	121221011	121234277	-	13266	1117	-0.524	-	26
9	Ga08G2257.1	8.54	171416	Chr08	121522798	121536854	+	14056	1514	-0.33	-	39
10	Ga08G2526.1	8.85	175562	Chr08	125278678	125289578	+	10900	1547	-0.386	-	38
11	Ga09G0757.1	9	166198	Chr09	54845787	54874084	-	28297	1467	-0.329	-	37
12	Ga09G2245.1	6.35	190937	Chr09	80026908	80045288	+	18380	1670	-0.493	-	41
13	Ga10G1406.1	8.54	115023	Chr10	68664302	68683939	-	19638	1021	-0.474	-	27
14	Ga10G2478.1	8.75	173119	Chr10	123349573	123363585	+	14012	1528	-0.358	S	39
15	Ga11G1053.1	8.86	174911	Chr11	19091022	19101972	-	10950	1538	-0.418	S	38
16	Ga11G2625.1	8.44	171181	Chr11	108382004	108396034	-	14030	1514	-0.342	-	39
17	Ga12G1568.1	6.86	132625	Chr12	24161996	24173384	-	11388	1175	-0.416	C	23
18	Ga13G0692.1	8.2	132865	Chr13	10595156	10608310	-	13154	1176	-0.443	-	24
19	Ga13G1789.1	9.18	172311	Chr13	107080530	107105603	-	25073	1541	-0.626	C	30
20	Ga13G2398.1	8.32	170959	Chr13	119237701	119249653	-	11952	1516	-0.325	-	39
21	Gh_A01G0518.1	9.19	138092	A01	8234271	8242242	+	7972	1207	-0.568	C	22
22	Gh_A03G2151.1	8.08	129200	Scaffold733_A03	11361	22911	-	11550	1149	-0.433	-	21
23	Gh_A04G0219.1	9.03	134874	A04	4414037	4423036	-	8999	1196	-0.468	C	22
24	Gh_A05G0243.1	8.5	176530	A05	2861854	2873953	+	12099	1562	-0.273	S	38
25	Gh_A05G0287.1	8.88	174967	A05	3274620	3290975	-	16355	1531	-0.389	-	39
26	Gh_A07G0128.1	8.51	176172	A07	1642942	1655092	+	12150	1556	-0.33	-	37
27	Gh_A08G1706.1	8.62	171278	A08	96801105	96814135	+	13030	1511	-0.34	-	38
28	Gh_A08G1928.1	8.88	173031	A08	100095316	100105040	+	9724	1524	-0.384	-	37
29	Gh_A08G2361.1	5.47	124141	Scafiold1933_A08	124121	137366	+	13245	1103	-0.507	-	26
30	Gh_A09G0530.1	8.81	162566	A09	43221227	43249761	-	28534	1434	-0.302	-	34
31	Gh_A09G1792.1	5.81	221117	A09	71190753	71208287	+	17534	1934	-0.576	-	45
32	Gh_A10G1061.1	6.28	163239	A10	44876587	44913960	-	37373	1443	-0.407	-	36
33	Gh_A10G2250.1	8.71	172352	Scaffold2455_A10	116064	134138	-	18074	1524	-0.387	-	38
34	Gh_A11G1240.1	8.47	173539	A11	15340238	15353531	+	13293	1538	-0.267	S	37
35	Gh_A11G2268.1	8.85	173365	A11	77868107	77877889	+	9782	1527	-0.418	-	38
36	Gh_A12G1206.1	6.41	131258	A12	66025181	66045229	+	20048	1162	-0.423	-	24
37	Gh_A13G0531.1	8.2	132714	A13	12266389	12277355	+	10966	1174	-0.448	-	21
38	Gh_A13G1216.1	9.15	171850	A13	65431292	65456290	-	24998	1535	-0.627	C	28
39	Gh_A13G1707.1	8.66	173307	A13	75993669	76005615	-	11946	1535	-0.333	-	39
40	Gh_D01G0530.1	9.19	135871	D01	6588370	6596436	+	8066	1194	-0.571	C	23
41	Gh_D02G1928.1	7.77	129146	D02	63009212	63020702	+	11490	1149	-0.422	-	21
42	Gh_D05G0329.1	8.53	173218	D05	2798629	2811072	+	12443	1534	-0.298	S	39
43	Gh_D05G0388.1	8.98	172960	D05	3210417	3226364	-	15947	1515	-0.401	-	38
44	Gh_D05G3483.1	8.96	134922	D05	57338980	57347949	+	8969	1196	-0.455	C	22
45	Gh_D07G2389.1	8.64	173741	Scaffold4169_D07	87470	99387	+	11917	1538	-0.34	S	38
46	Gh_D08G2035.1	5.32	126925	D08	58957852	58971178	+	13326	1127	-0.534	-	26
47	Gh_D08G2063.1	8.6	171038	D08	59325110	59338114	+	13004	1511	-0.347	-	38
48	Gh_D08G2294.1	8.85	174371	D08	62569686	62580132	+	10446	1538	-0.38	-	38
49	Gh_D09G0526.1	8.94	162136	D09	25686866	25719545	-	32679	1430	-0.302	-	35
50	Gh_D09G1914.1	6.41	191326	D09	46564506	46582063	+	17557	1673	-0.503	-	40
51	Gh_D10G0537.1	8.8	174617	D10	5236442	5249268	-	12826	1541	-0.383	S	37
52	Gh_D10G1457.1	6.91	150247	D01	32849596	32878256	+	28661	1325	NA	-	33
53	Gh_D11G1387.1	8.57	172145	D11	13528292	13541504	+	13212	1522	-0.325	S	39
54	Gh_D11G2576.1	8.86	173394	D11	53402313	53412115	+	9802	1527	-0.422	-	38
55	Gh_D12G1329.1	7.33	132324	D12	41720847	41732264	+	11417	1175	-0.41	C	21
56	Gh_D13G0598.1	8.54	137358	D13	8321342	8339369	-	18027	1217	-0.458	-	22
57	Gh_D13G1513.1	8.1	125670	D13	46966015	46977854	-	11839	1110	-0.555	C	24
58	Gh_D13G2056.1	8.66	173416	D13	56024854	56036883	-	12029	1535	-0.332	-	39
59	GOBAR_AA02779.1	8.76	176124	A13	103624533	103637591	-	13058	1559	-0.333	-	39
60	GOBAR_AA03193.1	8.96	152540	A09	44566640	44591696	-	25056	1343	-0.3	-	34
61	GOBAR_AA09213.1	7.52	147467	A13	12915092	12927597	-	12505	1304	-0.318	-	26
62	GOBAR_AA09975.1	8.93	195364	A11	98155169	98174412	+	19243	1730	-0.42	-	42
63	GOBAR_AA11665.1	7.95	134712	A03	99398467	99410118	+	11651	1200	-0.424	C	24
64	GOBAR_AA13200.1	8.98	132003	A01	8556186	8566455	+	10269	1158	-0.559	C	22
65	GOBAR_AA19615.1	5.63	133748	A08	109461192	109489841	+	28650	1190	-0.516	M	24
66	GOBAR_AA21005.1	8.81	174297	A08	96198488	96208215	+	9727	1538	-0.37	-	38
67	GOBAR_AA25446.1	8.69	172923	A07	1268174	1280351	+	12177	1529	-0.348	S	38
68	GOBAR_AA25555.1	8.49	176167	A08	109788445	109801480	+	13035	1556	-0.303	-	38
69	GOBAR_AA27044.1	7.14	132165	A12	80039939	80051360	-	11421	1166	-0.416	M	25
70	GOBAR_AA30152.1	8.04	183416	A05	3534868	3553568	-	18700	1627	-0.241	S	41
71	GOBAR_AA34587.1	5.9	212755	A09	72112701	72130994	+	18293	1858	-0.582	-	43
72	GOBAR_AA35722.1	8.32	176226	A11	15200917	15216112	+	15195	1563	-0.356	-	43
73	GOBAR_AA37197.1	8.85	178077	A10	7244091	7263498	+	19407	1573	-0.391	-	40
74	GOBAR_AA37217.1	9.73	162924	scaffold_0556.UKA	18092	34505	+	16414	1431	NA	-	33
75	GOBAR_AA38264.1	9.23	127142	A04	4968503	4979811	-	11308	1127	-0.49	-	21
76	GOBAR_AA38735.1	8.92	168462	A05	4103062	4119411	-	16349	1477	-0.377	-	37
77	GOBAR_AA40388.1	7.55	139384	Scaffold_0824.UKA	9068	25602	-	16534	1238	-0.419	-	25
78	GOBAR_DD04667.1	9.37	168681	scaffold_1781.D05	178107	190929	+	12823	1506	-0.37	C	31
79	GOBAR_DD05941.1	8.97	155301	D07	349319	362663	+	13345	1372	-0.347	S	34
80	GOBAR_DD10586.1	8.42	170893	D11	12773774	12786779	+	13005	1512	-0.326	-	39
81	GOBAR_DD11268.1	8.59	102253	D10	29503427	29520742	+	17315	900	-0.379	-	22
82	GOBAR_DD12831.1	9.09	161271	D05	3427390	3446317	+	18927	1412	-0.386	-	37
83	GOBAR_DD13520.1	8.19	125840	D13	47028914	47040757	-	11843	1112	-0.541	C	24
84	GOBAR_DD13814.1	8.88	177567	D10	5848982	5863614	-	14632	1567	-0.383	S	38
85	GOBAR_DD13861.1	9.36	129575	D01	7822032	7830013	+	7981	1135	-0.539	M	24
86	GOBAR_DD14021.1	9.16	139649	D05	3046944	3057039	-	10096	1229	-0.299	-	33
87	GOBAR_DD14065.1	8.71	212571	D11	52173338	52189722	+	16384	1868	-0.408	-	47
88	GOBAR_DD15931.1	7.96	136019	D13	8158478	8174600	-	16122	1208	-0.401	-	26
89	GOBAR_DD19680.1	8.22	130183	D12	37949567	37962055	+	12488	1149	-0.337	C	23
90	GOBAR_DD25682.1	9.31	175069	D09	24051370	24072387	+	21017	1543	-0.284	-	37
91	GOBAR_DD28035.1	9.04	155755	D08	57120802	57132277	-	11475	1372	-0.362	-	34
92	GOBAR_DD32238.1	8.76	173411	D13	55823216	55835183	-	11967	1535	-0.328	-	39
93	GOBAR_DD32697.1	8.85	174329	D08	60122835	60132553	+	9718	1538	-0.38	-	38
94	GOBAR_DD34721.1	5.88	233127	D09	43962406	43980016	-	17610	2034	-0.536	-	52
95	GOBAR_DD36531.1	6.63	132042	D02	34618508	34632274	-	13766	1177	-0.407	C	25
96	Gorai.001G014100.1	8.64	172864	Chr01	1336456	1350362	+	13906	1530	-0.342	-	39
97	Gorai.002G076300.1	9.05	135999	Chr02	9019461	9028292	+	8831	1195	-0.563	C	24
98	Gorai.004G219700.1	5.39	126913	Chr04	55416037	55429030	+	12993	1128	-0.522	-	25
99	Gorai.004G223100.1	8.5	171359	Chr04	55739519	55754184	+	14665	1514	-0.34	-	39
100	Gorai.004G248700.1	8.79	173145	Chr04	58603790	58611150	+	7360	1525	-0.382	-	39
101	Gorai.005G212100.1	7.32	129027	Chr05	59409385	59422317	+	12932	1147	-0.426	-	25
102	Gorai.006G053100.1	9.02	153247	Chr06	19136190	19147981	+	11791	1352	-0.298	-	34
103	Gorai.006G218700.1	6.5	190559	Chr06	47106546	47125416	+	18870	1668	-0.505	-	43
104	Gorai.007G150900.1	8.33	171235	Chr07	12831906	12846547	+	14641	1514	-0.341	-	39
105	Gorai.007G279700.1	8.92	173388	Chr07	47860381	47870445	+	10064	1527	-0.425	-	38
106	Gorai.008G147000.1	6.64	130003	Chr08	40019100	40031863	+	12763	1152	-0.427	-	24
107	Gorai.009G034300.1	8.53	172805	Chr09	2568228	2582136	+	13908	1530	-0.306	-	39
108	Gorai.009G040400.1	8.9	173239	Chr09	2976694	2990539	-	13845	1517	-0.405	-	39
109	Gorai.009G430900.1	9.09	135408	Chr09	67611195	67622775	-	11580	1201	-0.418	C	26
110	Gorai.011G062700.1	8.74	172531	Chr11	5202954	5217746	-	14792	1524	-0.393	-	38
111	Gorai.011G164300.1	8.35	125934	Chr11	31932964	31952478	+	19515	1115	-0.375	S	27
112	Gorai.013G068300.1	8.16	134964	Chr13	7895568	7913943	-	18375	1199	-0.445	-	24
113	Gorai.013G166000.1	8.41	120037	Chr13	44866350	44879951	-	13601	1062	-0.586	C	23
114	Gorai.013G226700.1	8.63	172483	Chr13	54589579	54603338	-	13759	1530	-0.313	-	40
