# Supplementary material for: Genome-Wide Identification and Comparative Analysis of Myosin Gene Family in Four Major Cotton Species
Source: Genes (Basel). 2020 Jun 30;11(7):731. doi: 10.3390/genes11070731 (PMC7397272; doi:10.3390/genes11070731)
Supplement: Supplementary file 1 [file genes-11-00731-s001.zip › Supplement Material/Table S3 Homologous gene.xlsx]

## Sheet: Homologous gene and KAKS
orthologous pairs		SynDif	SynPos	Ks	NSynDif	NSynPos	Ka	ka/ks	T=Ks/2λ	Mya
Ga01G0730.1	Ga05G4016.1	27.33	90.83	0.3846	35.67	311.17	0.1244	0.323453	1.282e+07	12.82
Ga01G0730.1	Ga13G1789.1	35.5	91.33	0.5477	76.5	310.67	0.2985	0.545006	1.82567e+07	18.2567
Ga03G2208.1	Ga13G0692.1	28.83	93.67	0.3963	27.17	308.33	0.0937	0.236437	1.321e+07	13.21
Ga05G0342.1	Ga07G0148.1	25.5	93.08	0.3409	9.5	308.92	0.0314	0.0921091	1.13633e+07	11.3633
Ga05G0342.1	Ga13G2398.1	24	94	0.3121	7	308	0.0231	0.0740147	1.04033e+07	10.4033
Ga05G4016.1	Ga05G4019.1	2	90	0.0226	1	312	0.0032	0.141593	753333	0.753333
Ga05G4016.1	Ga13G1789.1	35.67	90.67	0.5576	84.33	311.33	0.3361	0.602762	1.85867e+07	18.5867
Ga07G0148.1	Ga10G2478.1	68.67	92.83	3.2143	41.33	309.17	0.1472	0.0457954	1.07143e+08	107.143
Ga07G0148.1	Ga13G2398.1	28	93.42	0.3827	12	308.58	0.0399	0.104259	1.27567e+07	12.7567
Ga08G2257.1	Ga11G2625.1	21.5	91.92	0.2803	12.5	310.08	0.0414	0.147699	9.34333e+06	9.34333
Ga08G2526.1	Ga11G1053.1	29	93.17	0.4021	21	308.83	0.0713	0.177319	1.34033e+07	13.4033
Ga09G2245.1	Ga10G1406.1	25.5	95.67	0.3293	33.5	306.33	0.1182	0.358943	1.09767e+07	10.9767
Ga09G2245.1	Ga11G2625.1	52.83	93.67	1.046	27.17	308.33	0.0937	0.0895793	3.48667e+07	34.8667
Ga10G1406.1	Ga11G2625.1	53	94.83	1.0254	38	307.17	0.1352	0.131851	34180000	34.18
Gh_A01G0518.1	Gh_A04G0219.1	25.33	90.58	0.35	36.67	311.42	0.1281	0.366	1.16667e+07	11.6667
Gh_A01G0518.1	Gh_D01G0530.1	3	92.5	0.0332	6	309.5	0.0196	0.590361	1.10667e+06	1.10667
Gh_A01G0518.1	Gh_D05G3483.1	26.33	90.25	0.3695	37.67	311.75	0.1317	0.356428	1.23167e+07	12.3167
Gh_A01G0518.1	Gh_D13G1513.1	33.5	90.25	0.5123	76.5	311.75	0.2972	0.580129	1.70767e+07	17.0767
Gh_A04G0219.1	Gh_A13G1216.1	34.17	90.67	0.5235	83.83	311.33	0.3336	0.637249	1.745e+07	17.45
Gh_A04G0219.1	Gh_D01G0530.1	25.33	92.08	0.3427	33.67	309.92	0.1174	0.342574	1.14233e+07	11.4233
Gh_A04G0219.1	Gh_D05G3483.1	2	89.83	0.0226	3	312.17	0.0097	0.429204	753333	0.753333
Gh_A04G0219.1	Gh_D13G1513.1	34.17	89.83	0.5306	82.83	312.17	0.3275	0.617226	1.76867e+07	17.6867
Gh_A05G0243.1	Gh_A07G0128.1	27.5	93.33	0.3742	9.5	308.67	0.0314	0.0839123	1.24733e+07	12.4733
Gh_A05G0243.1	Gh_A13G1707.1	22	94	0.2805	7	308	0.0231	0.0823529	9350000	9.35
Gh_A05G0243.1	Gh_D05G0329.1	0	93.33	0	2	308.67	0.0065	#DIV/0!	0	0
Gh_A05G0243.1	Gh_D13G2056.1	21	94	0.2652	9	308	0.0298	0.112368	8.84e+06	8.84
Gh_A05G0243.1	Gh_D07G2389.1	22.5	93.25	0.2911	10.5	308.75	0.0348	0.119547	9.70333e+06	9.70333
Gh_A05G0287.1	Gh_D05G0388.1	3	94	0.0326	4	308	0.0131	0.40184	1.08667e+06	1.08667
Gh_A07G0128.1	Gh_A13G1707.1	29	93.67	0.3993	12	308.33	0.04	0.100175	1.331e+07	13.31
Gh_A07G0128.1	Gh_D05G0329.1	27.5	93	0.376	9.5	309	0.0314	0.0835106	1.25333e+07	12.5333
Gh_A07G0128.1	Gh_D07G2389.1	7	92.92	0.0794	1	309.08	0.0032	0.0403023	2.64667e+06	2.64667
Gh_A08G1706.1	Gh_A11G1240.1	24.25	91.75	0.3259	27.75	310.25	0.0952	0.292114	1.08633e+07	10.8633
Gh_A08G1706.1	Gh_D08G2063.1	3	91.5	0.0335	4	310.5	0.013	0.38806	1.11667e+06	1.11667
Gh_A08G1706.1	Gh_D11G1387.1	24.5	92.25	0.3278	12.5	309.75	0.0415	0.126602	1.09267e+07	10.9267
Gh_A08G1928.1	Gh_D08G2294.1	4	96.33	0.0427	1	305.67	0.0033	0.0772834	1.42333e+06	1.42333
Gh_A08G1928.1	Gh_D11G2576.1	31	93	0.4408	21	309	0.0712	0.161525	1.46933e+07	14.6933
Gh_A09G0530.1	Gh_A10G1061.1	32.33	94.92	0.4541	43.67	307.08	0.1577	0.34728	1.51367e+07	15.1367
Gh_A09G0530.1	Gh_D09G0526.1	1	94	0.0107	2	308	0.0065	0.607477	356667	0.356667
Gh_A09G1792.1	Gh_D09G1914.1	1	95.25	0.0106	2	306.75	0.0065	0.613208	353333	0.353333
Gh_A10G1061.1	Gh_D09G0526.1	32.33	95.25	0.4519	43.67	306.75	0.1579	0.349414	1.50633e+07	15.0633
Gh_A10G1061.1	Gh_D10G1457.1	2	96.17	0.0211	3	305.83	0.0099	0.469194	703333	0.703333
Gh_A11G1240.1	Gh_D08G2063.1	26.25	92.92	0.3545	27.75	309.08	0.0956	0.269676	1.18167e+07	11.8167
Gh_A11G1240.1	Gh_D11G1387.1	7.25	93.67	0.0817	15.75	308.33	0.0529	0.647491	2.72333e+06	2.72333
Gh_A11G2268.1	Gh_D11G2576.1	2	89.42	0.0227	4	312.58	0.0129	0.568282	756667	0.756667
Gh_A12G1206.1	Gh_D02G1928.1	24.5	93.17	0.3238	13.5	308.83	0.045	0.138975	1.07933e+07	10.7933
Gh_A12G1206.1	Gh_D12G1329.1	2	92.75	0.0219	3	309.25	0.0098	0.447489	730000	0.73
Gh_A13G0531.1	Gh_D02G1928.1	27.83	94	0.3766	24.17	308	0.0829	0.220127	1.25533e+07	12.5533
Gh_A13G0531.1	Gh_D12G1329.1	30.83	93.58	0.4339	21.17	308.42	0.072	0.165937	1.44633e+07	14.4633
Gh_A13G0531.1	Gh_D13G0598.1	1	95.17	0.0106	3	306.83	0.0098	0.924528	353333	0.353333
Gh_A13G1216.1	Gh_D01G0530.1	32.5	92.58	0.4734	74.5	309.42	0.2904	0.613435	1.578e+07	15.78
Gh_A13G1216.1	Gh_D05G3483.1	34.17	90.33	0.5263	83.83	311.67	0.3331	0.632909	1.75433e+07	17.5433
Gh_A13G1707.1	Gh_D05G0329.1	22	93.67	0.2817	7	308.33	0.0231	0.0820021	9.39e+06	9.39
Gh_A13G1707.1	Gh_D13G2056.1	3	94.33	0.0325	2	307.67	0.0065	0.2	1.08333e+06	1.08333
Gh_D01G0530.1	Gh_D05G3483.1	26.33	91.75	0.3618	34.67	310.25	0.121	0.334439	1.206e+07	12.06
Gh_D01G0530.1	Gh_D13G1513.1	32.5	91.75	0.4794	73.5	310.25	0.2847	0.593867	1.598e+07	15.98
Gh_D02G1928.1	Gh_D12G1329.1	22.5	92.42	0.2944	14.5	309.58	0.0484	0.164402	9.81333e+06	9.81333
Gh_D02G1928.1	Gh_D13G0598.1	28.83	94	0.3944	22.17	308	0.0757	0.191937	1.31467e+07	13.1467
Gh_D05G0329.1	Gh_D10G0537.1	64.17	92.92	1.9016	22.83	309.08	0.0778	0.0409129	6.33867e+07	63.3867
Gh_D05G0329.1	Gh_D13G2056.1	21	93.67	0.2664	9	308.33	0.0298	0.111862	8880000	8.88
Gh_D05G0329.1	Gh_D07G2389.1	22.5	92.92	0.2924	10.5	309.08	0.0348	0.119015	9.74667e+06	9.74667
Gh_D05G3483.1	Gh_D13G1513.1	34.17	89.5	0.5335	82.83	312.5	0.327	0.612933	1.77833e+07	17.7833
Gh_D08G2063.1	Gh_D11G1387.1	26.5	93.42	0.3564	12.5	308.58	0.0416	0.116723	1.188e+07	11.88
Gh_D08G2294.1	Gh_D11G2576.1	29	93	0.4031	22	309	0.0748	0.185562	1.34367e+07	13.4367
Gh_D08G2294.1	Gh_D11G2576.1	29	93	0.4031	22	309	0.0748	0.185562	1.34367e+07	13.4367
Gh_D10G0537.1	Gh_A10G2250.1	3	92.83	0.033	1	309.17	0.0032	0.0969697	1100000	1.1
Gh_D10G1457.1	Gh_D11G1387.1	53	95.17	1.0177	40	306.83	0.1432	0.140709	3.39233e+07	33.9233
GOBAR_AA02779.1	GOBAR_DD14021.1	21	93.67	0.2664	7	308.33	0.0231	0.0867117	8880000	8.88
GOBAR_AA02779.1	GOBAR_DD05941.1	27	93.58	0.3642	13	308.42	0.0434	0.119165	12140000	12.14
GOBAR_AA02779.1	GOBAR_DD32238.1	3	94.33	0.0325	1	307.67	0.0033	0.101538	1.08333e+06	1.08333
GOBAR_AA03193.1	GOBAR_DD25682.1	1	93.08	0.0108	2	308.92	0.0065	0.601852	360000	0.36
GOBAR_AA11665.1	GOBAR_DD15931.1	34.08	93.58	0.4986	44.92	308.42	0.1619	0.324709	1.662e+07	16.62
GOBAR_AA13200.1	GOBAR_AA38264.1	25.33	91.5	0.3455	37.67	310.5	0.1323	0.382923	1.15167e+07	11.5167
GOBAR_AA13200.1	GOBAR_DD13861.1	3	93.08	0.0329	6	308.92	0.0197	0.598784	1.09667e+06	1.09667
GOBAR_AA13200.1	GOBAR_DD13520.1	32	91.33	0.4721	75	310.67	0.2913	0.61703	1.57367e+07	15.7367
GOBAR_AA21005.1	GOBAR_DD32697.1	5	96.5	0.0537	0	305.5	0	0	1.79e+06	1.79
GOBAR_AA25446.1	GOBAR_AA02779.1	29	93.67	0.3993	12	308.33	0.04	0.100175	1.331e+07	13.31
GOBAR_AA25446.1	GOBAR_DD05941.1	8	92.92	0.0915	1	309.08	0.0032	0.0349727	3.05e+06	3.05
GOBAR_AA25446.1	GOBAR_DD32238.1	29	93.67	0.3993	13	308.33	0.0434	0.10869	1.331e+07	13.31
GOBAR_AA25555.1	GOBAR_AA35722.1	20.5	91.58	0.2659	13.5	310.42	0.0448	0.168484	8.86333e+06	8.86333
GOBAR_AA27044.1	GOBAR_AA09213.1	33.33	93.75	0.4819	20.67	308.25	0.0702	0.145673	1.60633e+07	16.0633
GOBAR_AA30152.1	GOBAR_AA02779.1	22	94	0.2805	7	308	0.0231	0.0823529	9350000	9.35
GOBAR_AA35722.1	GOBAR_DD10586.1	3.5	93.5	0.0384	1.5	308.5	0.0049	0.127604	1.28e+06	1.28
GOBAR_AA37197.1	GOBAR_DD13814.1	3	92.83	0.033	2	309.17	0.0065	0.19697	1100000	1.1
GOBAR_AA38264.1	GOBAR_DD13861.1	25.33	91.75	0.3443	32.67	310.25	0.1135	0.329654	1.14767e+07	11.4767
GOBAR_AA38264.1	GOBAR_DD13520.1	33.67	90	0.518	81.33	312	0.3203	0.61834	1.72667e+07	17.2667
GOBAR_AA38264.1	GOBAR_DD04667.1	3	89.83	0.0342	3	312.17	0.0097	0.283626	1140000	1.14
GOBAR_AA38735.1	GOBAR_DD12831.1	2.83	93.33	0.031	6.17	308.67	0.0202	0.651613	1.03333e+06	1.03333
GOBAR_DD05941.1	GOBAR_DD32238.1	27	93.58	0.3642	14	308.42	0.0468	0.128501	12140000	12.14
GOBAR_DD12831.1	GOBAR_AA37217.1	0	93.17	0	0	308.83	0	#DIV/0!	0	0
GOBAR_DD13861.1	GOBAR_DD13520.1	31	91.58	0.4502	71	310.42	0.2728	0.605953	1.50067e+07	15.0067
GOBAR_DD14021.1	GOBAR_DD32238.1	21	93.67	0.2664	8	308.33	0.0264	0.0990991	8880000	8.88
GOBAR_DD34721.1	GOBAR_DD11268.1	36.5	96.42	0.527	59.5	305.58	0.2254	0.427704	1.75667e+07	17.5667
Gorai.001G014100.1	Gorai.009G034300.1	21.5	92.92	0.2767	10.5	309.08	0.0348	0.125768	9.22333e+06	9.22333
Gorai.001G014100.1	Gorai.011G062700.1	64.67	92.83	1.9815	30.33	309.17	0.1052	0.0530911	6.605e+07	66.05
Gorai.002G076300.1	Gorai.009G430900.1	25.33	91.92	0.3435	35.67	310.08	0.1249	0.36361	11450000	11.45
Gorai.002G076300.1	Gorai.013G166000.1	32	91.08	0.4739	73	310.92	0.2816	0.594218	1.57967e+07	15.7967
Gorai.004G223100.1	Gorai.007G150900.1	25.5	93.58	0.3386	12.5	308.42	0.0417	0.123154	1.12867e+07	11.2867
Gorai.004G248700.1	Gorai.007G279700.1	29	92.83	0.4041	21	309.17	0.0712	0.176194	1.347e+07	13.47
Gorai.005G212100.1	Gorai.013G068300.1	27.83	94	0.3766	22.17	308	0.0757	0.201009	1.25533e+07	12.5533
Gorai.007G150900.1	Gorai.011G164300.1	54	95.5	1.0516	41	306.5	0.1473	0.140072	3.50533e+07	35.0533
Gorai.008G147000.1	Gorai.013G068300.1	32.33	93.42	0.4642	20.67	308.58	0.0702	0.151228	1.54733e+07	15.4733
Gorai.009G034300.1	Gorai.011G062700.1	65.17	92.92	2.0515	22.83	309.08	0.0778	0.0379235	6.83833e+07	68.3833
Gorai.009G430900.1	Gorai.013G166000.1	34.17	90.33	0.5263	81.83	311.67	0.3232	0.614098	1.75433e+07	17.5433
paralogous gene pairs
Ga05G0342.1	Gh_D05G0329.1	0	93.33	0	2	308.67	0.0065	#DIV/0!	0	0
Ga05G0342.1	GOBAR_DD12831.1	67.5	93.42	2.4813	90.5	308.58	0.372	0.149921	8.271e+07	82.71
Ga05G0342.1	GOBAR_DD05941.1	23.5	93.25	0.3071	10.5	308.75	0.0348	0.113318	1.02367e+07	10.2367
Ga05G0342.1	GOBAR_DD32238.1	22	94	0.2805	8	308	0.0264	0.0941176	9350000	9.35
Ga05G0342.1	Gorai.001G014100.1	22.5	93.25	0.2911	10.5	308.75	0.0348	0.119547	9.70333e+06	9.70333
Ga05G0342.1	Gorai.009G034300.1	1	93.33	0.0108	2	308.67	0.0065	0.601852	360000	0.36
Ga05G0409.1	Gh_D05G0388.1	3	93.83	0.0327	4	308.17	0.0131	0.400612	1.09e+06	1.09
Ga05G0409.1	GOBAR_DD12831.1	3	93.5	0.0328	4	308.5	0.0131	0.39939	1.09333e+06	1.09333
Ga08G2257.1	Gh_D08G2063.1	3	91.83	0.0334	3	310.17	0.0097	0.290419	1.11333e+06	1.11333
Ga08G2257.1	Gh_D11G1387.1	25.5	92.58	0.3432	11.5	309.42	0.0381	0.111014	1.144e+07	11.44
Ga08G2257.1	GOBAR_DD10586.1	25.5	92.58	0.3432	11.5	309.42	0.0381	0.111014	1.144e+07	11.44
Ga08G2257.1	Gorai.004G223100.1	1	91.67	0.011	2	310.33	0.0065	0.590909	366667	0.366667
Ga08G2257.1	Gorai.007G150900.1	26.5	92.92	0.3589	12.5	309.08	0.0416	0.11591	1.19633e+07	11.9633
Ga08G2526.1	Gh_D08G2294.1	4	96.5	0.0426	1	305.5	0.0033	0.0774648	1.42e+06	1.42
Ga08G2526.1	GOBAR_DD32697.1	4	96.5	0.0426	0	305.5	0	0	1.42e+06	1.42
Ga08G2526.1	Gorai.004G248700.1	4	96.5	0.0426	0	305.5	0	0	1.42e+06	1.42
Ga09G0757.1	Gh_D09G0526.1	1	94	0.0107	1	308	0.0033	0.308411	356667	0.356667
Ga09G0757.1	Gorai.006G053100.1	6.5	93.5	0.073	9.5	308.5	0.0314	0.430137	2.43333e+06	2.43333
Ga09G2245.1	Gh_D09G1914.1	1	94.92	0.0106	3	307.08	0.0098	0.924528	353333	0.353333
Ga09G2245.1	Gorai.011G164300.1	26	95.33	0.339	35	306.67	0.1238	0.365192	11300000	11.3
Ga13G0692.1	Gh_D02G1928.1	26.83	94	0.3593	24.17	308	0.0829	0.230726	1.19767e+07	11.9767
Ga13G0692.1	Gh_D12G1329.1	29.83	93.58	0.4151	21.17	308.42	0.072	0.173452	1.38367e+07	13.8367
Ga13G0692.1	Gh_D13G0598.1	2	95.17	0.0213	2	306.83	0.0065	0.305164	710000	0.71
Ga13G0692.1	GOBAR_DD15931.1	15	95.08	0.1771	31	306.92	0.1085	0.612648	5.90333e+06	5.90333
Ga13G0692.1	Gorai.005G212100.1	27.83	94	0.3766	24.17	308	0.0829	0.220127	1.25533e+07	12.5533
Ga13G0692.1	Gorai.013G068300.1	2	95.17	0.0213	2	306.83	0.0065	0.305164	710000	0.71
Ga13G1789.1	Gh_D13G1513.1	6	90.33	0.0695	1	311.67	0.0032	0.0460432	2.31667e+06	2.31667
Gh_A01G0518.1	Gorai.002G076300.1	2	91.83	0.0221	6	310.17	0.0196	0.886878	736667	0.736667
Gh_A01G0518.1	Gorai.009G430900.1	26.33	91.08	0.3652	38.67	310.92	0.136	0.372399	1.21733e+07	12.1733
Gh_A01G0518.1	GOBAR_AA13200.1	0	91.92	0	3	310.08	0.0097	#DIV/0!	0	0
Gh_A01G0518.1	GOBAR_AA38264.1	25.33	90.58	0.35	36.67	311.42	0.1281	0.366	1.16667e+07	11.6667
Gh_A01G0518.1	GOBAR_DD13861.1	3	92.17	0.0333	5	309.83	0.0163	0.489489	1110000	1.11
Gh_A01G0518.1	GOBAR_DD13520.1	32	90.42	0.4788	75	311.58	0.2903	0.606307	1.596e+07	15.96
Gh_A04G0219.1	Gorai.002G076300.1	24.33	91.42	0.3288	33.67	310.58	0.1171	0.356144	1.096e+07	10.96
Gh_A04G0219.1	Gorai.009G430900.1	1	90.67	0.0111	6	311.33	0.0195	1.75676	370000	0.37
Gh_A04G0219.1	Gorai.013G166000.1	34.17	89.83	0.5306	82.83	312.17	0.3275	0.617226	1.76867e+07	17.6867
Gh_A04G0219.1	GOBAR_AA13200.1	25.33	91.5	0.3455	37.67	310.5	0.1323	0.382923	1.15167e+07	11.5167
Gh_A04G0219.1	GOBAR_AA38264.1	1	90.17	0.0112	0	311.83	0	0	373333	0.373333
Gh_A04G0219.1	GOBAR_DD13861.1	25.33	91.75	0.3443	32.67	310.25	0.1135	0.329654	1.14767e+07	11.4767
Gh_A05G0243.1	Ga05G0342.1	0	93.67	0	0	308.33	0	#DIV/0!	0	0
Gh_A05G0243.1	Gorai.001G014100.1	22.5	93.25	0.2911	10.5	308.75	0.0348	0.119547	9.70333e+06	9.70333
Gh_A05G0243.1	Gorai.009G034300.1	1	93.33	0.0108	2	308.67	0.0065	0.601852	360000	0.36
Gh_A05G0243.1	GOBAR_AA30152.1	2	93.67	0.0217	0	308.33	0	0	723333	0.723333
Gh_A05G0243.1	GOBAR_AA25446.1	27.5	93.33	0.3742	9.5	308.67	0.0314	0.0839123	1.24733e+07	12.4733
Gh_A05G0243.1	GOBAR_AA02779.1	22	94	0.2805	7	308	0.0231	0.0823529	9350000	9.35
Gh_A05G0243.1	GOBAR_DD14021.1	1	93.33	0.0108	2	308.67	0.0065	0.601852	360000	0.36
Gh_A05G0243.1	GOBAR_DD32238.1	22	94	0.2805	8	308	0.0264	0.0941176	9350000	9.35
Gh_A05G0287.1	Ga05G0409.1	0	94	0	2	308	0.0065	#DIV/0!	0	0
Gh_A05G0287.1	GOBAR_AA38735.1	1.83	93.83	0.0198	6.17	308.17	0.0203	1.02525	660000	0.66
Gh_A05G0287.1	GOBAR_DD12831.1	3	93.67	0.0327	4	308.33	0.0131	0.400612	1.09e+06	1.09
Gh_A05G0287.1	GOBAR_AA37217.1	3	93.67	0.0327	4	308.33	0.0131	0.400612	1.09e+06	1.09
Gh_A07G0128.1	Ga05G0342.1	27.5	93.33	0.3742	9.5	308.67	0.0314	0.0839123	1.24733e+07	12.4733
Gh_A07G0128.1	Gorai.001G014100.1	7	92.92	0.0794	1	309.08	0.0032	0.0403023	2.64667e+06	2.64667
Gh_A07G0128.1	GOBAR_AA30152.1	26.5	93.33	0.3568	9.5	308.67	0.0314	0.0880045	1.18933e+07	11.8933
Gh_A07G0128.1	GOBAR_AA25446.1	0	93	0	0	309	0	#DIV/0!	0	0
Gh_A07G0128.1	GOBAR_DD05941.1	8	92.92	0.0915	1	309.08	0.0032	0.0349727	3.05e+06	3.05
Gh_A08G1706.1	Ga08G2257.1	0	90.67	0	3	311.33	0.0097	#DIV/0!	0	0
Gh_A08G1706.1	Gorai.004G223100.1	1	91.33	0.011	3	310.67	0.0097	0.881818	366667	0.366667
Gh_A08G1706.1	Gorai.007G150900.1	25.5	92.58	0.3432	13.5	309.42	0.045	0.131119	1.144e+07	11.44
Gh_A08G1706.1	GOBAR_AA25555.1	0	90.33	0	0	311.67	0	#DIV/0!	0	0
Gh_A08G1706.1	GOBAR_AA35722.1	20.5	91.58	0.2659	13.5	310.42	0.0448	0.168484	8.86333e+06	8.86333
Gh_A08G1706.1	GOBAR_DD28035.1	3	91.33	0.0336	3	310.67	0.0097	0.28869	1.12e+06	1.12
Gh_A08G1706.1	GOBAR_DD10586.1	24.5	92.25	0.3278	12.5	309.75	0.0415	0.126602	1.09267e+07	10.9267
Gh_A08G1928.1	Ga08G2526.1	2	96.5	0.021	0	305.5	0	0	700000	0.7
Gh_A08G1928.1	Gorai.004G248700.1	4	96.33	0.0427	0	305.67	0	0	1.42333e+06	1.42333
Gh_A08G1928.1	Gorai.007G279700.1	31	92.83	0.4419	21	309.17	0.0712	0.161122	1.473e+07	14.73
Gh_A08G1928.1	GOBAR_AA21005.1	1	96.5	0.0104	0	305.5	0	0	346667	0.346667
Gh_A08G1928.1	GOBAR_DD32697.1	4	96.33	0.0427	0	305.67	0	0	1.42333e+06	1.42333
Gh_A08G1928.1	GOBAR_DD14065.1	31	93	0.4408	21	309	0.0712	0.161525	1.46933e+07	14.6933
Gh_A09G0530.1	Ga09G0757.1	0	93.67	0	1	308.33	0.0033	#DIV/0!	0	0
Gh_A09G0530.1	Gorai.006G053100.1	6.5	93.5	0.073	10.5	308.5	0.0348	0.476712	2.43333e+06	2.43333
Gh_A09G0530.1	GOBAR_AA03193.1	4.5	93.25	0.0499	10.5	308.75	0.0348	0.697395	1.66333e+06	1.66333
Gh_A09G1792.1	Ga09G2245.1	0	94.83	0	1	307.17	0.0033	#DIV/0!	0	0
Gh_A09G1792.1	GOBAR_AA34587.1	0	95.17	0	0	306.83	0	#DIV/0!	0	0
Gh_A10G1061.1	Gorai.011G164300.1	2	96.17	0.0211	3	305.83	0.0099	0.469194	703333	0.703333
Gh_A10G2250.1	GOBAR_DD13814.1	3	92.83	0.033	1	309.17	0.0032	0.0969697	1100000	1.1
Gh_A11G1240.1	Ga08G2257.1	25.25	92.08	0.3413	26.75	309.92	0.0917	0.268679	1.13767e+07	11.3767
Gh_A11G1240.1	Gorai.004G223100.1	24.25	92.75	0.3215	26.75	309.25	0.0919	0.285848	1.07167e+07	10.7167
Gh_A11G1240.1	Gorai.007G150900.1	8.25	94	0.0933	16.75	308	0.0565	0.605573	3.11e+06	3.11
Gh_A11G1240.1	GOBAR_AA25555.1	24.25	91.75	0.3259	27.75	310.25	0.0952	0.292114	1.08633e+07	10.8633
Gh_A11G1240.1	GOBAR_AA35722.1	3.75	93	0.0414	14.25	309	0.0476	1.14976	1.38e+06	1.38
Gh_A11G1240.1	GOBAR_DD28035.1	26.25	92.75	0.3553	26.75	309.25	0.0919	0.258655	1.18433e+07	11.8433
Gh_A11G1240.1	GOBAR_DD10586.1	7.25	93.67	0.0817	15.75	308.33	0.0529	0.647491	2.72333e+06	2.72333
Gh_A11G2268.1	Gorai.007G279700.1	3	89.25	0.0344	2	312.75	0.0064	0.186047	1.14667e+06	1.14667
Gh_A11G2268.1	GOBAR_AA09975.1	2	89.42	0.0227	3	312.58	0.0097	0.427313	756667	0.756667
Gh_A11G2268.1	GOBAR_DD32697.1	29	92.75	0.4045	20	309.25	0.0676	0.16712	1.34833e+07	13.4833
Gh_A11G2268.1	GOBAR_DD14065.1	0	89.42	0	4	312.58	0.0129	#DIV/0!	0	0
Gh_A12G1206.1	Gorai.005G212100.1	25.5	93.17	0.3405	13.5	308.83	0.045	0.132159	11350000	11.35
Gh_A12G1206.1	Gorai.008G147000.1	2	92.58	0.0219	4	309.42	0.013	0.593607	730000	0.73
Gh_A12G1206.1	Gorai.013G068300.1	33.83	94.33	0.4879	18.17	307.67	0.0615	0.12605	1.62633e+07	16.2633
Gh_A12G1206.1	GOBAR_AA11665.1	26.5	92.83	0.3593	17.5	309.17	0.0589	0.16393	1.19767e+07	11.9767
Gh_A12G1206.1	GOBAR_AA27044.1	0	93.5	0	0	308.5	0	#DIV/0!	0	0
Gh_A12G1206.1	GOBAR_AA09213.1	33.33	93.75	0.4819	20.67	308.25	0.0702	0.145673	1.60633e+07	16.0633
Gh_A12G1206.1	GOBAR_DD19680.1	2	92.75	0.0219	4	309.25	0.013	0.593607	730000	0.73
Gh_A13G0531.1	Ga13G0692.1	1	95.17	0.0106	1	306.83	0.0033	0.311321	353333	0.353333
Gh_A13G0531.1	Gorai.008G147000.1	31.33	93.42	0.4446	21.67	308.58	0.0737	0.165767	1.482e+07	14.82
Gh_A13G0531.1	Gorai.013G068300.1	1	95.17	0.0106	3	306.83	0.0098	0.924528	353333	0.353333
Gh_A13G0531.1	GOBAR_AA11665.1	29.83	93.67	0.4146	28.17	308.33	0.0974	0.234925	1.382e+07	13.82
Gh_A13G0531.1	GOBAR_AA27044.1	32.83	94.33	0.4678	19.17	307.67	0.065	0.138948	1.55933e+07	15.5933
Gh_A13G0531.1	GOBAR_DD15931.1	14	95.08	0.1639	32	306.92	0.1123	0.685174	5.46333e+06	5.46333
Gh_A13G1216.1	Ga13G1789.1	0	91.17	0	1	310.83	0.0032	#DIV/0!	0	0
Gh_A13G1707.1	Ga05G0342.1	22	94	0.2805	7	308	0.0231	0.0823529	9350000	9.35
Gh_A13G1707.1	Gorai.001G014100.1	26	93.58	0.347	13	308.42	0.0434	0.125072	1.15667e+07	11.5667
Gh_A13G1707.1	Gorai.009G034300.1	21	93.67	0.2664	7	308.33	0.0231	0.0867117	8880000	8.88
Gh_A13G1707.1	GOBAR_AA25446.1	29	93.67	0.3993	12	308.33	0.04	0.100175	1.331e+07	13.31
Gh_A13G1707.1	GOBAR_AA02779.1	0	94.33	0	0	307.67	0	#DIV/0!	0	0
Gh_A13G1707.1	GOBAR_DD05941.1	27	93.58	0.3642	13	308.42	0.0434	0.119165	12140000	12.14
Gh_A13G1707.1	GOBAR_DD32238.1	3	94.33	0.0325	1	307.67	0.0033	0.101538	1.08333e+06	1.08333
Gh_D01G0530.1	GOBAR_AA13200.1	3	93.42	0.0328	7	308.58	0.023	0.70122	1.09333e+06	1.09333
Gh_D01G0530.1	GOBAR_AA38264.1	25.33	92.08	0.3427	33.67	309.92	0.1174	0.342574	1.14233e+07	11.4233
Gh_D01G0530.1	GOBAR_DD13861.1	0	93.67	0	1	308.33	0.0033	#DIV/0!	0	0
Gh_D01G0530.1	GOBAR_DD13520.1	31	91.92	0.4479	72	310.08	0.2779	0.620451	1.493e+07	14.93
Gh_D02G1928.1	GOBAR_AA11665.1	5	92.5	0.0561	4	309.5	0.013	0.231729	1.87e+06	1.87
Gh_D02G1928.1	GOBAR_AA09213.1	27.33	93.42	0.3709	25.67	308.58	0.0882	0.2378	1.23633e+07	12.3633
Gh_D02G1928.1	GOBAR_DD19680.1	22.5	92.42	0.2944	15.5	309.58	0.0518	0.175951	9.81333e+06	9.81333
Gh_D02G1928.1	GOBAR_DD15931.1	34.08	93.92	0.4961	40.92	308.08	0.1462	0.294699	1.65367e+07	16.5367
Gh_D05G0329.1	GOBAR_AA30152.1	2	93.33	0.0217	2	308.67	0.0065	0.299539	723333	0.723333
Gh_D05G0329.1	GOBAR_AA25446.1	27.5	93	0.376	9.5	309	0.0314	0.0835106	1.25333e+07	12.5333
Gh_D05G0329.1	GOBAR_AA02779.1	22	93.67	0.2817	7	308.33	0.0231	0.0820021	9.39e+06	9.39
Gh_D05G0329.1	GOBAR_DD14021.1	1	93	0.0108	0	309	0	0	360000	0.36
Gh_D05G0329.1	GOBAR_DD05941.1	23.5	92.92	0.3085	10.5	309.08	0.0348	0.112804	1.02833e+07	10.2833
Gh_D05G0329.1	GOBAR_DD32238.1	22	93.67	0.2817	8	308.33	0.0264	0.0937167	9.39e+06	9.39
Gh_D05G0388.1	GOBAR_AA38735.1	2.83	93.67	0.0309	7.17	308.33	0.0236	0.763754	1.03e+06	1.03
Gh_D05G0388.1	GOBAR_DD12831.1	0	93.5	0	1	308.5	0.0032	#DIV/0!	0	0
Gh_D05G0388.1	GOBAR_AA37217.1	0	93.5	0	1	308.5	0.0032	#DIV/0!	0	0
Gh_D05G3483.1	GOBAR_AA13200.1	26.33	91.17	0.3648	38.67	310.83	0.136	0.372807	1.216e+07	12.16
Gh_D05G3483.1	GOBAR_AA38264.1	3	89.83	0.0342	3	312.17	0.0097	0.283626	1140000	1.14
Gh_D05G3483.1	GOBAR_DD13861.1	26.33	91.42	0.3635	33.67	310.58	0.1171	0.322146	1.21167e+07	12.1167
Gh_D05G3483.1	GOBAR_DD13520.1	35.67	89.67	0.5668	81.33	312.33	0.3199	0.564397	1.88933e+07	18.8933
Gh_D07G2389.1	GOBAR_AA25446.1	7	92.92	0.0794	1	309.08	0.0032	0.0403023	2.64667e+06	2.64667
Gh_D07G2389.1	GOBAR_DD05941.1	3	92.83	0.033	0	309.17	0	0	1100000	1.1
Gh_D08G2035.1	GOBAR_AA19615.1	14	85.33	0.1851	23	316.67	0.0764	0.41275	6.17e+06	6.17
Gh_D08G2063.1	GOBAR_AA25555.1	3	91.5	0.0335	4	310.5	0.013	0.38806	1.11667e+06	1.11667
Gh_D08G2063.1	GOBAR_AA35722.1	22.5	92.75	0.2931	13.5	309.25	0.045	0.153531	9770000	9.77
Gh_D08G2294.1	GOBAR_AA21005.1	5	96.5	0.0537	1	305.5	0.0033	0.0614525	1.79e+06	1.79
Gh_D08G2294.1	GOBAR_DD32697.1	0	96.33	0	1	305.67	0.0033	#DIV/0!	0	0
Gh_D09G0526.1	GOBAR_AA03193.1	5.5	93.58	0.0612	12.5	308.42	0.0417	0.681373	2.04e+06	2.04
Gh_D09G0526.1	GOBAR_DD25682.1	5.5	93.83	0.061	10.5	308.17	0.0349	0.572131	2.03333e+06	2.03333
Gh_D09G1914.1	GOBAR_AA34587.1	1	95.25	0.0106	2	306.75	0.0065	0.613208	353333	0.353333
Gh_D10G0537.1	GOBAR_DD13814.1	0	92.83	0	0	309.17	0	#DIV/0!	0	0
Gh_D11G1387.1	GOBAR_AA25555.1	24.5	92.25	0.3278	12.5	309.75	0.0415	0.126602	1.09267e+07	10.9267
Gh_D11G1387.1	GOBAR_AA35722.1	3.5	93.5	0.0384	1.5	308.5	0.0049	0.127604	1.28e+06	1.28
Gh_D11G1387.1	GOBAR_DD10586.1	0	94.17	0	0	307.83	0	#DIV/0!	0	0
Gh_D11G2576.1	GOBAR_AA09975.1	0	89.67	0	1	312.33	0.0032	#DIV/0!	0	0
Gh_D11G2576.1	GOBAR_DD32697.1	29	93	0.4031	21	309	0.0712	0.176631	1.34367e+07	13.4367
Gh_D11G2576.1	GOBAR_DD32697.1	29	93	0.4031	21	309	0.0712	0.176631	1.34367e+07	13.4367
Gh_D11G2576.1	GOBAR_DD14065.1	2	89.67	0.0226	0	312.33	0	0	753333	0.753333
Gh_D12G1329.1	GOBAR_AA11665.1	24.5	92.08	0.3286	18.5	309.92	0.0622	0.189288	1.09533e+07	10.9533
Gh_D12G1329.1	GOBAR_AA27044.1	2	92.75	0.0219	3	309.25	0.0098	0.447489	730000	0.73
Gh_D12G1329.1	GOBAR_AA09213.1	31.33	93	0.4473	22.67	309	0.0772	0.172591	1.491e+07	14.91
Gh_D12G1329.1	GOBAR_DD19680.1	0	92	0	1	310	0.0032	#DIV/0!	0	0
Gh_D13G0598.1	GOBAR_DD15931.1	12.83	95.08	0.1488	31.17	306.92	0.1091	0.733199	4.96e+06	4.96
Gh_D13G1513.1	GOBAR_AA13200.1	33.5	91.17	0.5049	77.5	310.83	0.3031	0.600317	16830000	16.83
Gh_D13G1513.1	GOBAR_DD13861.1	32.5	91.42	0.4819	72.5	310.58	0.2796	0.580203	1.60633e+07	16.0633
Gh_D13G1513.1	GOBAR_DD13520.1	2.83	89.67	0.0323	10.17	312.33	0.0333	1.03096	1.07667e+06	1.07667
Gh_D13G2056.1	GOBAR_AA02779.1	3	94.33	0.0325	2	307.67	0.0065	0.2	1.08333e+06	1.08333
Gh_D13G2056.1	GOBAR_DD32238.1	0	94.33	0	1	307.67	0.0033	#DIV/0!	0	0
GOBAR_AA02779.1	Ga05G0342.1	22	94	0.2805	7	308	0.0231	0.0823529	9350000	9.35
GOBAR_AA02779.1	Gorai.001G014100.1	26	93.58	0.347	13	308.42	0.0434	0.125072	1.15667e+07	11.5667
GOBAR_AA02779.1	Gorai.009G034300.1	21	93.67	0.2664	7	308.33	0.0231	0.0867117	8880000	8.88
GOBAR_AA03193.1	Ga09G0757.1	4.5	93.25	0.0499	11.5	308.75	0.0382	0.765531	1.66333e+06	1.66333
GOBAR_AA03193.1	Gorai.006G053100.1	2	93.08	0.0218	2	308.92	0.0065	0.298165	726667	0.726667
GOBAR_AA09975.1	Gorai.007G279700.1	1	89.5	0.0113	1	312.5	0.0032	0.283186	376667	0.376667
GOBAR_AA11665.1	Ga13G0692.1	28.83	93.67	0.3963	28.17	308.33	0.0974	0.245773	1.321e+07	13.21
GOBAR_AA11665.1	Gorai.005G212100.1	3	92.5	0.0332	4	309.5	0.013	0.391566	1.10667e+06	1.10667
GOBAR_AA11665.1	Gorai.008G147000.1	24	91.92	0.3209	18	310.08	0.0604	0.188221	1.06967e+07	10.6967
GOBAR_AA11665.1	Gorai.013G068300.1	28.83	93.67	0.3963	26.17	308.33	0.0901	0.227353	1.321e+07	13.21
GOBAR_AA13200.1	Ga13G1789.1	33.5	92	0.4984	78.5	310	0.309	0.619984	1.66133e+07	16.6133
GOBAR_AA13200.1	Gorai.002G076300.1	2	92.75	0.0219	7	309.25	0.023	1.05023	730000	0.73
GOBAR_AA13200.1	Gorai.009G430900.1	26.33	92	0.3605	39.67	310	0.1403	0.389182	1.20167e+07	12.0167
GOBAR_AA13200.1	Gorai.013G166000.1	33.5	91.17	0.5049	77.5	310.83	0.3031	0.600317	16830000	16.83
GOBAR_AA19615.1	Gorai.004G219700.1	15	85.33	0.2003	25	316.67	0.0834	0.416375	6.67667e+06	6.67667
GOBAR_AA21005.1	Ga08G2526.1	1	96.67	0.0104	0	305.33	0	0	346667	0.346667
GOBAR_AA21005.1	Gorai.004G248700.1	5	96.5	0.0537	0	305.5	0	0	1.79e+06	1.79
GOBAR_AA25446.1	Ga05G0342.1	27.5	93.33	0.3742	9.5	308.67	0.0314	0.0839123	1.24733e+07	12.4733
GOBAR_AA25446.1	Gorai.001G014100.1	7	92.92	0.0794	1	309.08	0.0032	0.0403023	2.64667e+06	2.64667
GOBAR_AA25446.1	Gorai.009G034300.1	26.5	93	0.3584	9.5	309	0.0314	0.0876116	1.19467e+07	11.9467
GOBAR_AA25446.1	Gorai.011G062700.1	67.67	92.92	2.6554	29.33	309.08	0.1015	0.038224	8.85133e+07	88.5133
GOBAR_AA25555.1	Ga08G2257.1	0	90.67	0	3	311.33	0.0097	#DIV/0!	0	0
GOBAR_AA25555.1	Gorai.004G223100.1	1	91.33	0.011	3	310.67	0.0097	0.881818	366667	0.366667
GOBAR_AA25555.1	Gorai.007G150900.1	25.5	92.58	0.3432	13.5	309.42	0.045	0.131119	1.144e+07	11.44
GOBAR_AA30152.1	Ga05G0409.1	68.42	93.75	2.71	88.58	308.25	0.3624	0.133727	9.03333e+07	90.3333
GOBAR_AA30152.1	Gorai.001G014100.1	22.5	93.25	0.2911	10.5	308.75	0.0348	0.119547	9.70333e+06	9.70333
GOBAR_AA30152.1	Gorai.009G034300.1	1	93.33	0.0108	2	308.67	0.0065	0.601852	360000	0.36
GOBAR_AA34587.1	Ga09G2245.1	0	94.83	0	1	307.17	0.0033	#DIV/0!	0	0
GOBAR_AA34587.1	Gorai.007G150900.1	54.33	95	1.0784	27.67	307	0.096	0.0890208	3.59467e+07	35.9467
GOBAR_AA35722.1	Ga08G2257.1	21.5	91.92	0.2803	12.5	310.08	0.0414	0.147699	9.34333e+06	9.34333
GOBAR_AA35722.1	Gorai.004G223100.1	20.5	92.58	0.2624	12.5	309.42	0.0415	0.158155	8.74667e+06	8.74667
GOBAR_AA35722.1	Gorai.007G150900.1	4.5	93.83	0.0496	2.5	308.17	0.0082	0.165323	1.65333e+06	1.65333
GOBAR_AA37197.1	Gorai.011G062700.1	3	92.83	0.033	2	309.17	0.0065	0.19697	1100000	1.1
GOBAR_AA38264.1	Gorai.002G076300.1	24.33	91.42	0.3288	33.67	310.58	0.1171	0.356144	1.096e+07	10.96
GOBAR_AA38264.1	Gorai.009G430900.1	2	90.67	0.0224	6	311.33	0.0195	0.870536	746667	0.746667
GOBAR_AA38264.1	Gorai.013G166000.1	33.17	89.83	0.5084	82.83	312.17	0.3275	0.644178	1.69467e+07	16.9467
GOBAR_AA38735.1	Ga05G0409.1	1.83	93.67	0.0198	8.17	308.33	0.027	1.36364	660000	0.66
Gorai.001G014100.1	Gh_D05G0329.1	22.5	92.92	0.2924	10.5	309.08	0.0348	0.119015	9.74667e+06	9.74667
Gorai.001G014100.1	Gh_D07G2389.1	0	92.83	0	0	309.17	0	#DIV/0!	0	0
Gorai.001G014100.1	GOBAR_DD12831.1	70.92	93	n.a.	89.08	309	0.3639	#VALUE!	#VALUE!	#VALUE!
Gorai.001G014100.1	GOBAR_DD05941.1	3	92.83	0.033	0	309.17	0	0	1100000	1.1
Gorai.001G014100.1	GOBAR_DD32238.1	26	93.58	0.347	14	308.42	0.0468	0.13487	1.15667e+07	11.5667
Gorai.002G076300.1	Gh_D01G0530.1	1	93.33	0.0108	2	308.67	0.0065	0.601852	360000	0.36
Gorai.002G076300.1	Gh_D05G3483.1	25.33	91.08	0.3475	34.67	310.92	0.1207	0.347338	1.15833e+07	11.5833
Gorai.002G076300.1	Gh_D13G1513.1	32	91.08	0.4739	73	310.92	0.2816	0.594218	1.57967e+07	15.7967
Gorai.002G076300.1	GOBAR_DD13861.1	1	93	0.0108	1	309	0.0032	0.296296	360000	0.36
Gorai.002G076300.1	GOBAR_DD13520.1	30.5	91.25	0.4425	71.5	310.75	0.2748	0.621017	1.475e+07	14.75
Gorai.004G219700.1	Gh_D08G2035.1	3	83.67	0.0367	2	318.33	0.0063	0.171662	1.22333e+06	1.22333
Gorai.004G223100.1	Gh_D08G2063.1	2	92.5	0.0219	1	309.5	0.0032	0.146119	730000	0.73
Gorai.004G223100.1	Gh_D11G1387.1	24.5	93.25	0.3234	11.5	308.75	0.0382	0.11812	10780000	10.78
Gorai.004G223100.1	GOBAR_DD28035.1	2	92.33	0.022	0	309.67	0	0	733333	0.733333
Gorai.004G223100.1	GOBAR_DD10586.1	24.5	93.25	0.3234	11.5	308.75	0.0382	0.11812	10780000	10.78
Gorai.004G248700.1	Gh_D08G2294.1	0	96.33	0	1	305.67	0.0033	#DIV/0!	0	0
Gorai.004G248700.1	Gh_D11G2576.1	29	93	0.4031	21	309	0.0712	0.176631	1.34367e+07	13.4367
Gorai.004G248700.1	GOBAR_DD32697.1	0	96.33	0	0	305.67	0	#DIV/0!	0	0
Gorai.005G212100.1	Gh_D02G1928.1	2	92.83	0.0219	0	309.17	0	0	730000	0.73
Gorai.005G212100.1	Gh_D12G1329.1	23.5	92.42	0.3106	14.5	309.58	0.0484	0.155827	1.03533e+07	10.3533
Gorai.005G212100.1	Gh_D13G0598.1	27.83	94	0.3766	22.17	308	0.0757	0.201009	1.25533e+07	12.5533
Gorai.005G212100.1	GOBAR_DD15931.1	33.08	93.92	0.4757	40.92	308.08	0.1462	0.307337	1.58567e+07	15.8567
Gorai.006G053100.1	Gh_D09G0526.1	5.5	93.83	0.061	10.5	308.17	0.0349	0.572131	2.03333e+06	2.03333
Gorai.007G150900.1	Gh_D08G2063.1	27.5	93.75	0.3721	13.5	308.25	0.0451	0.121204	1.24033e+07	12.4033
Gorai.007G150900.1	Gh_D11G1387.1	1	94.5	0.0107	1	307.5	0.0033	0.308411	356667	0.356667
Gorai.007G150900.1	GOBAR_DD10586.1	1	94.5	0.0107	1	307.5	0.0033	0.308411	356667	0.356667
Gorai.007G279700.1	Gh_D08G2294.1	29	92.83	0.4041	22	309.17	0.0748	0.185103	1.347e+07	13.47
Gorai.007G279700.1	Gh_D11G2576.1	1	89.5	0.0113	2	312.5	0.0064	0.566372	376667	0.376667
Gorai.007G279700.1	GOBAR_DD32697.1	29	92.83	0.4041	21	309.17	0.0712	0.176194	1.347e+07	13.47
Gorai.007G279700.1	GOBAR_DD14065.1	3	89.5	0.0343	2	312.5	0.0064	0.186589	1.14333e+06	1.14333
Gorai.008G147000.1	Gh_D02G1928.1	22	92.25	0.287	14	309.75	0.0466	0.162369	9.56667e+06	9.56667
Gorai.008G147000.1	Gh_D12G1329.1	0	91.83	0	1	310.17	0.0032	#DIV/0!	0	0
Gorai.008G147000.1	GOBAR_DD19680.1	0	91.83	0	2	310.17	0.0065	#DIV/0!	0	0
Gorai.009G034300.1	Gh_D05G0329.1	1	93	0.0108	0	309	0	0	360000	0.36
Gorai.009G034300.1	Gh_D13G2056.1	20	93.67	0.2513	9	308.33	0.0298	0.118583	8.37667e+06	8.37667
Gorai.009G034300.1	Gh_D07G2389.1	21.5	92.92	0.2767	10.5	309.08	0.0348	0.125768	9.22333e+06	9.22333
Gorai.009G034300.1	GOBAR_DD14021.1	0	93	0	0	309	0	#DIV/0!	0	0
Gorai.009G034300.1	GOBAR_DD05941.1	22.5	92.92	0.2924	10.5	309.08	0.0348	0.119015	9.74667e+06	9.74667
Gorai.009G034300.1	GOBAR_DD32238.1	21	93.67	0.2664	8	308.33	0.0264	0.0990991	8880000	8.88
Gorai.009G430900.1	Gh_D01G0530.1	26.33	92.58	0.3576	35.67	309.42	0.1252	0.350112	1.192e+07	11.92
Gorai.009G430900.1	Gh_D05G3483.1	1	90.33	0.0112	5	311.67	0.0162	1.44643	373333	0.373333
Gorai.009G430900.1	Gh_D13G1513.1	34.17	90.33	0.5263	81.83	311.67	0.3232	0.614098	1.75433e+07	17.5433
Gorai.009G430900.1	GOBAR_DD13861.1	26.33	92.25	0.3593	34.67	309.75	0.1212	0.337323	1.19767e+07	11.9767
Gorai.009G430900.1	GOBAR_DD13520.1	35.67	90.5	0.5591	80.33	311.5	0.316	0.565194	1.86367e+07	18.6367
Gorai.009G430900.1	GOBAR_DD04667.1	1	90.33	0.0112	5	311.67	0.0162	1.44643	373333	0.373333
Gorai.011G062700.1	Gh_D10G0537.1	0	92.83	0	0	309.17	0	#DIV/0!	0	0
Gorai.011G062700.1	Gh_A10G2250.1	3	92.83	0.033	1	309.17	0.0032	0.0969697	1100000	1.1
Gorai.011G062700.1	GOBAR_DD13814.1	0	92.83	0	0	309.17	0	#DIV/0!	0	0
Gorai.011G164300.1	Gh_D10G1457.1	0	96.17	0	0	305.83	0	#DIV/0!	0	0
Gorai.013G068300.1	Gh_D02G1928.1	28.83	94	0.3944	22.17	308	0.0757	0.191937	1.31467e+07	13.1467
Gorai.013G068300.1	Gh_D12G1329.1	31.83	93.58	0.4532	20.17	308.42	0.0684	0.150927	1.51067e+07	15.1067
Gorai.013G068300.1	Gh_D13G0598.1	0	95.17	0	0	306.83	0	#DIV/0!	0	0
Gorai.013G068300.1	GOBAR_DD19680.1	31.83	93.58	0.4532	21.17	308.42	0.072	0.15887	1.51067e+07	15.1067
Gorai.013G068300.1	GOBAR_DD15931.1	12.83	95.08	0.1488	31.17	306.92	0.1091	0.733199	4.96e+06	4.96
Gorai.013G166000.1	Gh_D01G0530.1	32.5	91.75	0.4794	73.5	310.25	0.2847	0.593867	1.598e+07	15.98
Gorai.013G166000.1	Gh_D05G3483.1	34.17	89.5	0.5335	82.83	312.5	0.327	0.612933	1.77833e+07	17.7833
Gorai.013G166000.1	Gh_D13G1513.1	0	89.5	0	0	312.5	0	#DIV/0!	0	0
Gorai.013G166000.1	GOBAR_DD13520.1	2.83	89.67	0.0323	10.17	312.33	0.0333	1.03096	1.07667e+06	1.07667
