# Supplementary material for: Genome-Wide Identification and Comparative Analysis of Myosin Gene Family in Four Major Cotton Species
Source: Genes (Basel). 2020 Jun 30;11(7):731. doi: 10.3390/genes11070731 (PMC7397272; doi:10.3390/genes11070731)
Supplement: Supplementary file 1 [file genes-11-00731-s001.zip › Supplement Material/Table S4 Promoter analysis .xlsx]

## Sheet: Promoter analysis
ID	Name	Sequence	Position	length	Chain -/+	Species	Name		Name	Number
Gh_A13G1216.1	Unnamed__1	GAATTTAATTAA	1317	11	+	Glycine max	60K protein binding site		core promoter element around -30 of transcription start	5158
GOBAR_AA13200.1	Unnamed__1	GAATTTAATTAA	247	11	+	Glycine max	60K protein binding site		common cis-acting element in promoter and enhancer regions	1856
Gorai.013G068300.1	Unnamed__1	GAATTTAATTAA	41	11	-	Glycine max	60K protein binding site		short_function	1060
Gorai.013G068300.1	Unnamed__1	GAATTTAATTAA	355	11	+	Glycine max	60K protein binding site		part of a conserved DNA module involved in light responsiveness	429
Ga05G0409.1	TGA-element	AACGAC	227	6	+	Brassica oleracea	auxin-responsive element		cis-acting regulatory element involved in the MeJA-responsiveness	300
Ga09G0757.1	TGA-element	AACGAC	673	6	-	Brassica oleracea	auxin-responsive element		part of a light responsive element	298
Ga09G2245.1	TGA-element	AACGAC	1496	6	-	Brassica oleracea	auxin-responsive element		cis-acting regulatory element essential for the anaerobic induction	232
Ga10G1406.1	TGA-element	AACGAC	282	6	-	Brassica oleracea	auxin-responsive element		light responsive element	219
Ga11G1053.1	TGA-element	AACGAC	662	6	+	Brassica oleracea	auxin-responsive element		cis-acting regulatory element involved in light responsiveness	189
Ga12G1568.1	TGA-element	AACGAC	241	6	+	Brassica oleracea	auxin-responsive element		cis-acting element involved in the abscisic acid responsiveness	174
Gh_A05G0287.1	TGA-element	AACGAC	14	6	+	Brassica oleracea	auxin-responsive element		gibberellin-responsive element	89
Gh_A08G2361.1	TGA-element	AACGAC	429	6	-	Brassica oleracea	auxin-responsive element		cis-acting element involved in salicylic acid responsiveness	87
Gh_A09G0530.1	TGA-element	AACGAC	673	6	-	Brassica oleracea	auxin-responsive element		MYB binding site involved in drought-inducibility	80
Gh_A09G1792.1	TGA-element	AACGAC	589	6	-	Brassica oleracea	auxin-responsive element		part of a module for light response	78
Gh_A10G1061.1	TGA-element	AACGAC	60	6	+	Brassica oleracea	auxin-responsive element		MYB binding site involved in light responsiveness	65
Gh_D01G0530.1	TGA-element	AACGAC	768	6	+	Brassica oleracea	auxin-responsive element		cis-acting element involved in low-temperature responsiveness	59
Gh_D05G3483.1	TGA-element	AACGAC	653	6	+	Brassica oleracea	auxin-responsive element		cis-acting regulatory element involved in zein metabolism regulation	48
Gh_D05G3483.1	TGA-element	AACGAC	691	6	+	Brassica oleracea	auxin-responsive element		cis-acting element involved in defense and stress responsiveness	37
Gh_D08G2063.1	TGA-element	AACGAC	1121	6	-	Brassica oleracea	auxin-responsive element		MYBHv1 binding site	36
Gh_D09G0526.1	TGA-element	AACGAC	675	6	-	Brassica oleracea	auxin-responsive element		auxin-responsive element	35
Gh_D09G1914.1	TGA-element	AACGAC	660	6	-	Brassica oleracea	auxin-responsive element		cis-acting regulatory element related to meristem expression	31
Gh_D09G1914.1	TGA-element	AACGAC	1784	6	+	Brassica oleracea	auxin-responsive element		part of a light responsive module	31
Gh_D12G1329.1	TGA-element	AACGAC	256	6	+	Brassica oleracea	auxin-responsive element		MYB binding site involved in flavonoid biosynthetic genes regulation	26
GOBAR_AA19615.1	TGA-element	AACGAC	86	6	-	Brassica oleracea	auxin-responsive element		binding site of AT-rich DNA binding protein (ATBP-1)	23
GOBAR_AA27044.1	TGA-element	AACGAC	256	6	+	Brassica oleracea	auxin-responsive element		cis-acting regulatory element involved in circadian control	19
GOBAR_AA34587.1	TGA-element	AACGAC	590	6	-	Brassica oleracea	auxin-responsive element		enhancer-like element involved in anoxic specific inducibility	19
GOBAR_AA38735.1	TGA-element	AACGAC	13	6	+	Brassica oleracea	auxin-responsive element		cis-acting regulatory element involved in auxin responsiveness	15
GOBAR_DD04667.1	TGA-element	AACGAC	284	6	+	Brassica oleracea	auxin-responsive element		cis-regulatory element involved in endosperm expression	15
GOBAR_DD04667.1	TGA-element	AACGAC	322	6	+	Brassica oleracea	auxin-responsive element		cis-acting regulatory element	14
GOBAR_DD13861.1	TGA-element	AACGAC	689	6	+	Brassica oleracea	auxin-responsive element		element involved in differentiation of the palisade mesophyll cells	11
GOBAR_DD19680.1	TGA-element	AACGAC	255	6	+	Brassica oleracea	auxin-responsive element		element for maximal elicitor-mediated activation (2copies)	9
GOBAR_DD25682.1	TGA-element	AACGAC	592	6	-	Brassica oleracea	auxin-responsive element		cis-acting element involved in light responsiveness	6
GOBAR_DD28035.1	TGA-element	AACGAC	495	6	-	Brassica oleracea	auxin-responsive element		protein binding site	6
GOBAR_DD34721.1	TGA-element	AACGAC	663	6	-	Brassica oleracea	auxin-responsive element		wound-responsive element	6
GOBAR_DD34721.1	TGA-element	AACGAC	1784	6	+	Brassica oleracea	auxin-responsive element		cis-acting element involved in cell cycle regulation	5
Gorai.006G218700.1	TGA-element	AACGAC	1513	6	-	Brassica oleracea	auxin-responsive element		60K protein binding site	4
Gorai.008G147000.1	TGA-element	AACGAC	1363	6	+	Brassica oleracea	auxin-responsive element		cis-acting element involved in gibberellin-responsiveness	3
Gorai.009G040400.1	TGA-element	AACGAC	460	6	+	Brassica oleracea	auxin-responsive element		part of an auxin-responsive element	3
Gorai.009G430900.1	TGA-element	AACGAC	797	6	+	Brassica oleracea	auxin-responsive element		involved in endosperm-specific negative expression	2
Ga03G2208.1	AT-rich element	ATAGAAATCAA	685	10	+	Glycine max	binding site of AT-rich DNA binding protein (ATBP-1)		part of gapA in (gapA-CMA1) involved with light responsiveness	2
Ga13G0692.1	AT-rich element	ATAGAAATCAA	1112	10	-	Glycine max	binding site of AT-rich DNA binding protein (ATBP-1)		cis-acting regulatory element involved in seed-specific regulation	1
Gh_A07G0128.1	AT-rich element	ATAGAAATCAA	20	10	+	Glycine max	binding site of AT-rich DNA binding protein (ATBP-1)		part of a conserved DNA module array (CMA3)	1
Gh_A09G1792.1	AT-rich element	ATAGAAATCAA	1825	11	+	Glycine max	binding site of AT-rich DNA binding protein (ATBP-1)
Gh_A13G0531.1	AT-rich element	ATAGAAATCAA	1115	10	-	Glycine max	binding site of AT-rich DNA binding protein (ATBP-1)
Gh_D02G1928.1	AT-rich element	ATAGAAATCAA	431	10	+	Glycine max	binding site of AT-rich DNA binding protein (ATBP-1)
Gh_D07G2389.1	AT-rich element	ATAGAAATCAA	870	10	-	Glycine max	binding site of AT-rich DNA binding protein (ATBP-1)
Gh_D09G1914.1	AT-rich element	ATAGAAATCAA	1825	11	+	Glycine max	binding site of AT-rich DNA binding protein (ATBP-1)
Gh_D10G0537.1	AT-rich element	ATAGAAATCAA	307	10	+	Glycine max	binding site of AT-rich DNA binding protein (ATBP-1)
Gh_D13G0598.1	AT-rich element	ATAGAAATCAA	1259	10	-	Glycine max	binding site of AT-rich DNA binding protein (ATBP-1)
GOBAR_AA03193.1	AT-rich element	ATAGAAATCAA	1795	10	-	Glycine max	binding site of AT-rich DNA binding protein (ATBP-1)
GOBAR_AA09213.1	AT-rich element	ATAGAAATCAA	1114	10	-	Glycine max	binding site of AT-rich DNA binding protein (ATBP-1)
GOBAR_AA34587.1	AT-rich element	ATAGAAATCAA	1825	11	+	Glycine max	binding site of AT-rich DNA binding protein (ATBP-1)
GOBAR_AA40388.1	AT-rich element	ATAGAAATCAA	213	10	-	Glycine max	binding site of AT-rich DNA binding protein (ATBP-1)
GOBAR_AA40388.1	AT-rich element	ATAGAAATCAA	1259	10	-	Glycine max	binding site of AT-rich DNA binding protein (ATBP-1)
GOBAR_DD05941.1	AT-rich element	ATAGAAATCAA	867	10	-	Glycine max	binding site of AT-rich DNA binding protein (ATBP-1)
GOBAR_DD13814.1	AT-rich element	ATAGAAATCAA	306	10	+	Glycine max	binding site of AT-rich DNA binding protein (ATBP-1)
GOBAR_DD15931.1	AT-rich element	ATAGAAATCAA	1259	10	-	Glycine max	binding site of AT-rich DNA binding protein (ATBP-1)
GOBAR_DD34721.1	AT-rich element	ATAGAAATCAA	1825	11	+	Glycine max	binding site of AT-rich DNA binding protein (ATBP-1)
Gorai.004G219700.1	AT-rich element	ATAGAAATCAA	1874	10	-	Glycine max	binding site of AT-rich DNA binding protein (ATBP-1)
Gorai.007G150900.1	AT-rich element	ATAGAAATCAA	339	10	+	Glycine max	binding site of AT-rich DNA binding protein (ATBP-1)
Gorai.011G062700.1	AT-rich element	ATAGAAATCAA	1832	10	+	Glycine max	binding site of AT-rich DNA binding protein (ATBP-1)
Gorai.013G068300.1	AT-rich element	ATAGAAATCAA	704	10	-	Glycine max	binding site of AT-rich DNA binding protein (ATBP-1)
Gh_D13G1513.1	MSA-like	TCCAACGGT	1110	9	+	Catharanthus roseus	cis-acting element involved in cell cycle regulation
GOBAR_AA37217.1	MSA-like	(T/C)C(T/C)AACGG(T/C)(T/C)A	194	9	+	Catharanthus roseus	cis-acting element involved in cell cycle regulation
GOBAR_DD13520.1	MSA-like	TCCAACGGT	1130	9	+	Catharanthus roseus	cis-acting element involved in cell cycle regulation
Gorai.008G147000.1	MSA-like	TCCAACGGT	892	9	+	Catharanthus roseus	cis-acting element involved in cell cycle regulation
Gorai.013G166000.1	MSA-like	TCCAACGGT	1409	9	+	Catharanthus roseus	cis-acting element involved in cell cycle regulation
Ga05G0409.1	TC-rich repeats	GTTTTCTTAC	63	9	+	Nicotiana tabacum	cis-acting element involved in defense and stress responsiveness
Ga05G4016.1	TC-rich repeats	GTTTTCTTAC	1438	9	-	Nicotiana tabacum	cis-acting element involved in defense and stress responsiveness
Ga07G0148.1	TC-rich repeats	GTTTTCTTAC	280	9	+	Nicotiana tabacum	cis-acting element involved in defense and stress responsiveness
Ga10G1406.1	TC-rich repeats	ATTCTCTAAC	604	9	+	Nicotiana tabacum	cis-acting element involved in defense and stress responsiveness
Ga10G1406.1	TC-rich repeats	GTTTTCTTAC	1502	9	-	Nicotiana tabacum	cis-acting element involved in defense and stress responsiveness
Ga10G2478.1	TC-rich repeats	ATTCTCTAAC	1026	9	-	Nicotiana tabacum	cis-acting element involved in defense and stress responsiveness
Ga13G2398.1	TC-rich repeats	GTTTTCTTAC	1057	9	+	Nicotiana tabacum	cis-acting element involved in defense and stress responsiveness
Gh_A07G0128.1	TC-rich repeats	GTTTTCTTAC	271	9	-	Nicotiana tabacum	cis-acting element involved in defense and stress responsiveness
Gh_A07G0128.1	TC-rich repeats	ATTCTCTAAC	1188	9	-	Nicotiana tabacum	cis-acting element involved in defense and stress responsiveness
Gh_A09G1792.1	TC-rich repeats	ATTCTCTAAC	1803	9	-	Nicotiana tabacum	cis-acting element involved in defense and stress responsiveness
Gh_A13G1707.1	TC-rich repeats	GTTTTCTTAC	1059	9	+	Nicotiana tabacum	cis-acting element involved in defense and stress responsiveness
Gh_D02G1928.1	TC-rich repeats	ATTCTCTAAC	299	9	-	Nicotiana tabacum	cis-acting element involved in defense and stress responsiveness
Gh_D07G2389.1	TC-rich repeats	ATTCTCTAAC	1188	9	-	Nicotiana tabacum	cis-acting element involved in defense and stress responsiveness
Gh_D09G1914.1	TC-rich repeats	ATTCTCTAAC	1803	9	-	Nicotiana tabacum	cis-acting element involved in defense and stress responsiveness
Gh_D11G2576.1	TC-rich repeats	ATTCTCTAAC	1109	9	+	Nicotiana tabacum	cis-acting element involved in defense and stress responsiveness
Gh_D12G1329.1	TC-rich repeats	GTTTTCTTAC	932	9	-	Nicotiana tabacum	cis-acting element involved in defense and stress responsiveness
Gh_D13G2056.1	TC-rich repeats	GTTTTCTTAC	1060	9	+	Nicotiana tabacum	cis-acting element involved in defense and stress responsiveness
GOBAR_AA02779.1	TC-rich repeats	GTTTTCTTAC	1059	9	+	Nicotiana tabacum	cis-acting element involved in defense and stress responsiveness
GOBAR_AA03193.1	TC-rich repeats	ATTCTCTAAC	1303	9	+	Nicotiana tabacum	cis-acting element involved in defense and stress responsiveness
GOBAR_AA25446.1	TC-rich repeats	ATTCTCTAAC	97	9	-	Nicotiana tabacum	cis-acting element involved in defense and stress responsiveness
GOBAR_AA25446.1	TC-rich repeats	ATTCTCTAAC	1204	9	-	Nicotiana tabacum	cis-acting element involved in defense and stress responsiveness
GOBAR_AA34587.1	TC-rich repeats	ATTCTCTAAC	1803	9	-	Nicotiana tabacum	cis-acting element involved in defense and stress responsiveness
GOBAR_DD05941.1	TC-rich repeats	GTTTTCTTAC	272	9	-	Nicotiana tabacum	cis-acting element involved in defense and stress responsiveness
GOBAR_DD05941.1	TC-rich repeats	ATTCTCTAAC	1186	9	-	Nicotiana tabacum	cis-acting element involved in defense and stress responsiveness
GOBAR_DD14065.1	TC-rich repeats	ATTCTCTAAC	1334	9	+	Nicotiana tabacum	cis-acting element involved in defense and stress responsiveness
GOBAR_DD19680.1	TC-rich repeats	GTTTTCTTAC	931	9	-	Nicotiana tabacum	cis-acting element involved in defense and stress responsiveness
GOBAR_DD32238.1	TC-rich repeats	GTTTTCTTAC	1060	9	+	Nicotiana tabacum	cis-acting element involved in defense and stress responsiveness
GOBAR_DD34721.1	TC-rich repeats	ATTCTCTAAC	1803	9	-	Nicotiana tabacum	cis-acting element involved in defense and stress responsiveness
Gorai.001G014100.1	TC-rich repeats	GTTTTCTTAC	562	9	+	Nicotiana tabacum	cis-acting element involved in defense and stress responsiveness
Gorai.001G014100.1	TC-rich repeats	GTTTTCTTAC	1794	9	-	Nicotiana tabacum	cis-acting element involved in defense and stress responsiveness
Gorai.005G212100.1	TC-rich repeats	ATTCTCTAAC	1400	9	-	Nicotiana tabacum	cis-acting element involved in defense and stress responsiveness
Gorai.006G053100.1	TC-rich repeats	ATTCTCTAAC	1527	9	+	Nicotiana tabacum	cis-acting element involved in defense and stress responsiveness
Gorai.008G147000.1	TC-rich repeats	GTTTTCTTAC	67	9	+	Nicotiana tabacum	cis-acting element involved in defense and stress responsiveness
Gorai.009G034300.1	TC-rich repeats	GTTTTCTTAC	326	9	-	Nicotiana tabacum	cis-acting element involved in defense and stress responsiveness
Gorai.011G062700.1	TC-rich repeats	ATTCTCTAAC	1133	9	+	Nicotiana tabacum	cis-acting element involved in defense and stress responsiveness
Gorai.013G226700.1	TC-rich repeats	GTTTTCTTAC	101	9	+	Nicotiana tabacum	cis-acting element involved in defense and stress responsiveness
Gorai.013G226700.1	TC-rich repeats	GTTTTCTTAC	155	9	+	Nicotiana tabacum	cis-acting element involved in defense and stress responsiveness
Ga08G2526.1	TATC-box	TATCCCA	666	7	-	Oryza sativa	cis-acting element involved in gibberellin-responsiveness
GOBAR_AA37217.1	TATC-box	TATCCCA	246	7	+	Oryza sativa	cis-acting element involved in gibberellin-responsiveness
Gorai.009G430900.1	TATC-box	TATCCCA	708	7	+	Oryza sativa	cis-acting element involved in gibberellin-responsiveness
Ga08G2526.1	ACE	CTAACGTATT	208	9	+	Petroselinum crispum	cis-acting element involved in light responsiveness
Ga13G1789.1	ACE	CTAACGTATT	513	9	+	Petroselinum crispum	cis-acting element involved in light responsiveness
Gh_D10G0537.1	ACE	CTAACGTATT	1829	9	+	Petroselinum crispum	cis-acting element involved in light responsiveness
GOBAR_DD12831.1	ACE	CTAACGTATT	1759	9	+	Petroselinum crispum	cis-acting element involved in light responsiveness
GOBAR_DD13814.1	ACE	CTAACGTATT	1829	9	+	Petroselinum crispum	cis-acting element involved in light responsiveness
Gorai.013G166000.1	ACE	CTAACGTATT	1872	9	+	Petroselinum crispum	cis-acting element involved in light responsiveness
Ga03G2208.1	LTR	CCGAAA	1887	6	+	Hordeum vulgare	cis-acting element involved in low-temperature responsiveness
Ga05G4016.1	LTR	CCGAAA	590	6	+	Hordeum vulgare	cis-acting element involved in low-temperature responsiveness
Ga05G4016.1	LTR	CCGAAA	1064	6	-	Hordeum vulgare	cis-acting element involved in low-temperature responsiveness
Ga05G4019.1	LTR	CCGAAA	210	6	+	Hordeum vulgare	cis-acting element involved in low-temperature responsiveness
Ga07G0148.1	LTR	CCGAAA	1585	6	-	Hordeum vulgare	cis-acting element involved in low-temperature responsiveness
Ga08G2257.1	LTR	CCGAAA	1372	6	-	Hordeum vulgare	cis-acting element involved in low-temperature responsiveness
Ga08G2257.1	LTR	CCGAAA	1504	6	-	Hordeum vulgare	cis-acting element involved in low-temperature responsiveness
Ga08G2257.1	LTR	CCGAAA	1814	6	-	Hordeum vulgare	cis-acting element involved in low-temperature responsiveness
Ga08G2526.1	LTR	CCGAAA	1923	6	+	Hordeum vulgare	cis-acting element involved in low-temperature responsiveness
Ga11G1053.1	LTR	CCGAAA	61	6	-	Hordeum vulgare	cis-acting element involved in low-temperature responsiveness
Ga12G1568.1	LTR	CCGAAA	808	6	-	Hordeum vulgare	cis-acting element involved in low-temperature responsiveness
Ga13G1789.1	LTR	CCGAAA	1004	6	+	Hordeum vulgare	cis-acting element involved in low-temperature responsiveness
Ga13G1789.1	LTR	CCGAAA	1149	6	-	Hordeum vulgare	cis-acting element involved in low-temperature responsiveness
Ga13G1789.1	LTR	CCGAAA	1477	6	-	Hordeum vulgare	cis-acting element involved in low-temperature responsiveness
Ga13G1789.1	LTR	CCGAAA	1509	6	+	Hordeum vulgare	cis-acting element involved in low-temperature responsiveness
Gh_A03G2151.1	LTR	CCGAAA	1887	6	+	Hordeum vulgare	cis-acting element involved in low-temperature responsiveness
Gh_A04G0219.1	LTR	CCGAAA	233	6	+	Hordeum vulgare	cis-acting element involved in low-temperature responsiveness
Gh_A07G0128.1	LTR	CCGAAA	374	6	-	Hordeum vulgare	cis-acting element involved in low-temperature responsiveness
Gh_A08G1706.1	LTR	CCGAAA	346	6	-	Hordeum vulgare	cis-acting element involved in low-temperature responsiveness
Gh_A08G1706.1	LTR	CCGAAA	478	6	-	Hordeum vulgare	cis-acting element involved in low-temperature responsiveness
Gh_A08G1706.1	LTR	CCGAAA	788	6	-	Hordeum vulgare	cis-acting element involved in low-temperature responsiveness
Gh_A08G1928.1	LTR	CCGAAA	768	6	+	Hordeum vulgare	cis-acting element involved in low-temperature responsiveness
Gh_A10G2250.1	LTR	CCGAAA	337	6	-	Hordeum vulgare	cis-acting element involved in low-temperature responsiveness
Gh_A12G1206.1	LTR	CCGAAA	448	6	-	Hordeum vulgare	cis-acting element involved in low-temperature responsiveness
Gh_A13G1216.1	LTR	CCGAAA	773	6	-	Hordeum vulgare	cis-acting element involved in low-temperature responsiveness
Gh_D02G1928.1	LTR	CCGAAA	1887	6	+	Hordeum vulgare	cis-acting element involved in low-temperature responsiveness
Gh_D05G0388.1	LTR	CCGAAA	1484	6	+	Hordeum vulgare	cis-acting element involved in low-temperature responsiveness
Gh_D05G3483.1	LTR	CCGAAA	473	6	+	Hordeum vulgare	cis-acting element involved in low-temperature responsiveness
Gh_D07G2389.1	LTR	CCGAAA	381	6	-	Hordeum vulgare	cis-acting element involved in low-temperature responsiveness
Gh_D08G2035.1	LTR	CCGAAA	399	6	-	Hordeum vulgare	cis-acting element involved in low-temperature responsiveness
Gh_D08G2063.1	LTR	CCGAAA	487	6	-	Hordeum vulgare	cis-acting element involved in low-temperature responsiveness
Gh_D08G2063.1	LTR	CCGAAA	788	6	-	Hordeum vulgare	cis-acting element involved in low-temperature responsiveness
Gh_D11G1387.1	LTR	CCGAAA	1524	6	-	Hordeum vulgare	cis-acting element involved in low-temperature responsiveness
Gh_D12G1329.1	LTR	CCGAAA	808	6	-	Hordeum vulgare	cis-acting element involved in low-temperature responsiveness
Gh_D13G0598.1	LTR	CCGAAA	1193	6	+	Hordeum vulgare	cis-acting element involved in low-temperature responsiveness
GOBAR_AA11665.1	LTR	CCGAAA	1981	6	+	Hordeum vulgare	cis-acting element involved in low-temperature responsiveness
GOBAR_AA19615.1	LTR	CCGAAA	1895	6	+	Hordeum vulgare	cis-acting element involved in low-temperature responsiveness
GOBAR_AA21005.1	LTR	CCGAAA	772	6	+	Hordeum vulgare	cis-acting element involved in low-temperature responsiveness
GOBAR_AA27044.1	LTR	CCGAAA	816	6	-	Hordeum vulgare	cis-acting element involved in low-temperature responsiveness
GOBAR_AA37197.1	LTR	CCGAAA	791	6	-	Hordeum vulgare	cis-acting element involved in low-temperature responsiveness
GOBAR_AA40388.1	LTR	CCGAAA	1194	6	+	Hordeum vulgare	cis-acting element involved in low-temperature responsiveness
GOBAR_DD04667.1	LTR	CCGAAA	104	6	+	Hordeum vulgare	cis-acting element involved in low-temperature responsiveness
GOBAR_DD05941.1	LTR	CCGAAA	375	6	-	Hordeum vulgare	cis-acting element involved in low-temperature responsiveness
GOBAR_DD10586.1	LTR	CCGAAA	1309	6	-	Hordeum vulgare	cis-acting element involved in low-temperature responsiveness
GOBAR_DD15931.1	LTR	CCGAAA	1193	6	+	Hordeum vulgare	cis-acting element involved in low-temperature responsiveness
GOBAR_DD19680.1	LTR	CCGAAA	807	6	-	Hordeum vulgare	cis-acting element involved in low-temperature responsiveness
GOBAR_DD25682.1	LTR	CCGAAA	414	6	+	Hordeum vulgare	cis-acting element involved in low-temperature responsiveness
GOBAR_DD28035.1	LTR	CCGAAA	162	6	-	Hordeum vulgare	cis-acting element involved in low-temperature responsiveness
GOBAR_DD32238.1	LTR	CCGAAA	112	6	+	Hordeum vulgare	cis-acting element involved in low-temperature responsiveness
GOBAR_DD36531.1	LTR	CCGAAA	1981	6	+	Hordeum vulgare	cis-acting element involved in low-temperature responsiveness
Gorai.001G014100.1	LTR	CCGAAA	77	6	+	Hordeum vulgare	cis-acting element involved in low-temperature responsiveness
Gorai.001G014100.1	LTR	CCGAAA	1897	6	-	Hordeum vulgare	cis-acting element involved in low-temperature responsiveness
Gorai.004G219700.1	LTR	CCGAAA	42	6	-	Hordeum vulgare	cis-acting element involved in low-temperature responsiveness
Gorai.004G223100.1	LTR	CCGAAA	266	6	+	Hordeum vulgare	cis-acting element involved in low-temperature responsiveness
Gorai.004G223100.1	LTR	CCGAAA	1849	6	-	Hordeum vulgare	cis-acting element involved in low-temperature responsiveness
Gorai.007G150900.1	LTR	CCGAAA	883	6	+	Hordeum vulgare	cis-acting element involved in low-temperature responsiveness
Gorai.008G147000.1	LTR	CCGAAA	1894	6	-	Hordeum vulgare	cis-acting element involved in low-temperature responsiveness
Gorai.009G040400.1	LTR	CCGAAA	294	6	-	Hordeum vulgare	cis-acting element involved in low-temperature responsiveness
Gorai.013G226700.1	LTR	CCGAAA	111	6	-	Hordeum vulgare	cis-acting element involved in low-temperature responsiveness
Ga03G2208.1	TCA-element	CCATCTTTTT	9	9	+	Nicotiana tabacum	cis-acting element involved in salicylic acid responsiveness
Ga05G0342.1	TCA-element	CCATCTTTTT	1035	9	+	Nicotiana tabacum	cis-acting element involved in salicylic acid responsiveness
Ga05G0342.1	TCA-element	CCATCTTTTT	1141	9	+	Nicotiana tabacum	cis-acting element involved in salicylic acid responsiveness
Ga05G4019.1	TCA-element	CCATCTTTTT	1412	9	+	Nicotiana tabacum	cis-acting element involved in salicylic acid responsiveness
Ga08G2257.1	TCA-element	TCAGAAGAGG	1625	9	+	Brassica oleracea	cis-acting element involved in salicylic acid responsiveness
Ga08G2526.1	TCA-element	CCATCTTTTT	54	9	-	Nicotiana tabacum	cis-acting element involved in salicylic acid responsiveness
Ga09G0757.1	TCA-element	CCATCTTTTT	1419	9	+	Nicotiana tabacum	cis-acting element involved in salicylic acid responsiveness
Ga09G0757.1	TCA-element	TCAGAAGAGG	1885	9	+	Brassica oleracea	cis-acting element involved in salicylic acid responsiveness
Ga10G2478.1	TCA-element	CCATCTTTTT	241	9	-	Nicotiana tabacum	cis-acting element involved in salicylic acid responsiveness
Ga10G2478.1	TCA-element	CCATCTTTTT	1701	9	+	Nicotiana tabacum	cis-acting element involved in salicylic acid responsiveness
Ga11G1053.1	TCA-element	CCATCTTTTT	840	9	-	Nicotiana tabacum	cis-acting element involved in salicylic acid responsiveness
Gh_A04G0219.1	TCA-element	CCATCTTTTT	1410	9	+	Nicotiana tabacum	cis-acting element involved in salicylic acid responsiveness
Gh_A05G0243.1	TCA-element	CCATCTTTTT	668	9	+	Nicotiana tabacum	cis-acting element involved in salicylic acid responsiveness
Gh_A05G0243.1	TCA-element	CCATCTTTTT	775	9	+	Nicotiana tabacum	cis-acting element involved in salicylic acid responsiveness
Gh_A07G0128.1	TCA-element	CCATCTTTTT	1423	9	-	Nicotiana tabacum	cis-acting element involved in salicylic acid responsiveness
Gh_A08G1706.1	TCA-element	TCAGAAGAGG	599	9	+	Brassica oleracea	cis-acting element involved in salicylic acid responsiveness
Gh_A08G1706.1	TCA-element	CCATCTTTTT	969	9	-	Nicotiana tabacum	cis-acting element involved in salicylic acid responsiveness
Gh_A08G1928.1	TCA-element	CCATCTTTTT	1608	9	-	Nicotiana tabacum	cis-acting element involved in salicylic acid responsiveness
Gh_A08G1928.1	TCA-element	CCATCTTTTT	1856	9	+	Nicotiana tabacum	cis-acting element involved in salicylic acid responsiveness
Gh_A09G0530.1	TCA-element	CCATCTTTTT	1157	9	-	Nicotiana tabacum	cis-acting element involved in salicylic acid responsiveness
Gh_A09G0530.1	TCA-element	TCAGAAGAGG	1885	9	+	Brassica oleracea	cis-acting element involved in salicylic acid responsiveness
Gh_A10G1061.1	TCA-element	CCATCTTTTT	1300	9	+	Nicotiana tabacum	cis-acting element involved in salicylic acid responsiveness
Gh_A10G2250.1	TCA-element	CCATCTTTTT	258	9	-	Nicotiana tabacum	cis-acting element involved in salicylic acid responsiveness
Gh_A10G2250.1	TCA-element	CCATCTTTTT	1705	9	+	Nicotiana tabacum	cis-acting element involved in salicylic acid responsiveness
Gh_A11G2268.1	SARE	TTCGACCATCTT	986	11	+	Nicotiana tabacum	cis-acting element involved in salicylic acid responsiveness
Gh_A11G2268.1	TCA-element	CCATCTTTTT	1074	9	+	Nicotiana tabacum	cis-acting element involved in salicylic acid responsiveness
Gh_A12G1206.1	TCA-element	CCATCTTTTT	1	9	+	Nicotiana tabacum	cis-acting element involved in salicylic acid responsiveness
Gh_D01G0530.1	TCA-element	CCATCTTTTT	679	9	-	Nicotiana tabacum	cis-acting element involved in salicylic acid responsiveness
Gh_D01G0530.1	TCA-element	CCATCTTTTT	874	9	-	Nicotiana tabacum	cis-acting element involved in salicylic acid responsiveness
Gh_D05G0329.1	TCA-element	CCATCTTTTT	1036	9	+	Nicotiana tabacum	cis-acting element involved in salicylic acid responsiveness
Gh_D05G0329.1	TCA-element	CCATCTTTTT	1142	9	+	Nicotiana tabacum	cis-acting element involved in salicylic acid responsiveness
Gh_D05G0388.1	TCA-element	CCATCTTTTT	446	9	+	Nicotiana tabacum	cis-acting element involved in salicylic acid responsiveness
Gh_D05G3483.1	TCA-element	CCATCTTTTT	1640	9	+	Nicotiana tabacum	cis-acting element involved in salicylic acid responsiveness
Gh_D07G2389.1	TCA-element	CCATCTTTTT	1423	9	-	Nicotiana tabacum	cis-acting element involved in salicylic acid responsiveness
Gh_D08G2063.1	TCA-element	TCAGAAGAGG	597	9	+	Brassica oleracea	cis-acting element involved in salicylic acid responsiveness
Gh_D08G2063.1	TCA-element	CCATCTTTTT	969	9	-	Nicotiana tabacum	cis-acting element involved in salicylic acid responsiveness
Gh_D08G2294.1	TCA-element	CCATCTTTTT	1614	9	-	Nicotiana tabacum	cis-acting element involved in salicylic acid responsiveness
Gh_D08G2294.1	TCA-element	CCATCTTTTT	1862	9	+	Nicotiana tabacum	cis-acting element involved in salicylic acid responsiveness
Gh_D09G0526.1	TCA-element	TCAGAAGAGG	1885	9	+	Brassica oleracea	cis-acting element involved in salicylic acid responsiveness
Gh_D10G0537.1	TCA-element	CCATCTTTTT	739	9	+	Nicotiana tabacum	cis-acting element involved in salicylic acid responsiveness
Gh_D11G2576.1	TCA-element	CCATCTTTTT	1053	9	+	Nicotiana tabacum	cis-acting element involved in salicylic acid responsiveness
Gh_D11G2576.1	SARE	TTCGACCATCTT	969	11	+	Nicotiana tabacum	cis-acting element involved in salicylic acid responsiveness
Gh_D12G1329.1	TCA-element	CCATCTTTTT	143	9	-	Nicotiana tabacum	cis-acting element involved in salicylic acid responsiveness
Gh_D12G1329.1	TCA-element	CCATCTTTTT	1751	9	+	Nicotiana tabacum	cis-acting element involved in salicylic acid responsiveness
Gh_D13G1513.1	TCA-element	CCATCTTTTT	195	9	-	Nicotiana tabacum	cis-acting element involved in salicylic acid responsiveness
GOBAR_AA21005.1	TCA-element	CCATCTTTTT	1610	9	-	Nicotiana tabacum	cis-acting element involved in salicylic acid responsiveness
GOBAR_AA21005.1	TCA-element	CCATCTTTTT	1856	9	+	Nicotiana tabacum	cis-acting element involved in salicylic acid responsiveness
GOBAR_AA25446.1	TCA-element	CCATCTTTTT	332	9	-	Nicotiana tabacum	cis-acting element involved in salicylic acid responsiveness
GOBAR_AA25446.1	TCA-element	CCATCTTTTT	1439	9	-	Nicotiana tabacum	cis-acting element involved in salicylic acid responsiveness
GOBAR_AA30152.1	TCA-element	CCATCTTTTT	1071	9	+	Nicotiana tabacum	cis-acting element involved in salicylic acid responsiveness
GOBAR_AA30152.1	TCA-element	CCATCTTTTT	1178	9	+	Nicotiana tabacum	cis-acting element involved in salicylic acid responsiveness
GOBAR_AA37197.1	TCA-element	CCATCTTTTT	712	9	-	Nicotiana tabacum	cis-acting element involved in salicylic acid responsiveness
GOBAR_AA37217.1	TCA-element	CCATCTTTTT	426	9	+	Nicotiana tabacum	cis-acting element involved in salicylic acid responsiveness
GOBAR_AA38264.1	TCA-element	CCATCTTTTT	634	9	+	Nicotiana tabacum	cis-acting element involved in salicylic acid responsiveness
GOBAR_DD04667.1	TCA-element	CCATCTTTTT	1422	9	+	Nicotiana tabacum	cis-acting element involved in salicylic acid responsiveness
GOBAR_DD05941.1	TCA-element	CCATCTTTTT	1421	9	-	Nicotiana tabacum	cis-acting element involved in salicylic acid responsiveness
GOBAR_DD12831.1	TCA-element	CCATCTTTTT	167	9	+	Nicotiana tabacum	cis-acting element involved in salicylic acid responsiveness
GOBAR_DD13814.1	TCA-element	CCATCTTTTT	739	9	+	Nicotiana tabacum	cis-acting element involved in salicylic acid responsiveness
GOBAR_DD13861.1	TCA-element	CCATCTTTTT	600	9	-	Nicotiana tabacum	cis-acting element involved in salicylic acid responsiveness
GOBAR_DD13861.1	TCA-element	CCATCTTTTT	796	9	-	Nicotiana tabacum	cis-acting element involved in salicylic acid responsiveness
GOBAR_DD14021.1	TCA-element	CCATCTTTTT	530	9	+	Nicotiana tabacum	cis-acting element involved in salicylic acid responsiveness
GOBAR_DD14021.1	TCA-element	CCATCTTTTT	637	9	+	Nicotiana tabacum	cis-acting element involved in salicylic acid responsiveness
GOBAR_DD14065.1	SARE	TTCGACCATCTT	1194	11	+	Nicotiana tabacum	cis-acting element involved in salicylic acid responsiveness
GOBAR_DD14065.1	TCA-element	CCATCTTTTT	190	9	+	Nicotiana tabacum	cis-acting element involved in salicylic acid responsiveness
GOBAR_DD14065.1	TCA-element	CCATCTTTTT	1278	9	+	Nicotiana tabacum	cis-acting element involved in salicylic acid responsiveness
GOBAR_DD19680.1	TCA-element	CCATCTTTTT	142	9	-	Nicotiana tabacum	cis-acting element involved in salicylic acid responsiveness
GOBAR_DD19680.1	TCA-element	CCATCTTTTT	1751	9	+	Nicotiana tabacum	cis-acting element involved in salicylic acid responsiveness
GOBAR_DD25682.1	TCA-element	CCATCTTTTT	1155	9	-	Nicotiana tabacum	cis-acting element involved in salicylic acid responsiveness
GOBAR_DD25682.1	TCA-element	TCAGAAGAGG	1885	9	+	Brassica oleracea	cis-acting element involved in salicylic acid responsiveness
GOBAR_DD28035.1	TCA-element	CCATCTTTTT	343	9	-	Nicotiana tabacum	cis-acting element involved in salicylic acid responsiveness
GOBAR_DD32697.1	TCA-element	CCATCTTTTT	1614	9	-	Nicotiana tabacum	cis-acting element involved in salicylic acid responsiveness
GOBAR_DD32697.1	TCA-element	CCATCTTTTT	1862	9	+	Nicotiana tabacum	cis-acting element involved in salicylic acid responsiveness
Gorai.001G014100.1	TCA-element	TCAGAAGAGG	1407	9	+	Brassica oleracea	cis-acting element involved in salicylic acid responsiveness
Gorai.002G076300.1	TCA-element	CCATCTTTTT	1029	9	-	Nicotiana tabacum	cis-acting element involved in salicylic acid responsiveness
Gorai.002G076300.1	TCA-element	CCATCTTTTT	1223	9	-	Nicotiana tabacum	cis-acting element involved in salicylic acid responsiveness
Gorai.004G223100.1	TCA-element	TCAGAAGAGG	1973	9	+	Brassica oleracea	cis-acting element involved in salicylic acid responsiveness
Gorai.004G248700.1	TCA-element	CCATCTTTTT	1608	9	-	Nicotiana tabacum	cis-acting element involved in salicylic acid responsiveness
Gorai.004G248700.1	TCA-element	CCATCTTTTT	1856	9	+	Nicotiana tabacum	cis-acting element involved in salicylic acid responsiveness
Gorai.006G053100.1	TCA-element	CCATCTTTTT	557	9	-	Nicotiana tabacum	cis-acting element involved in salicylic acid responsiveness
Gorai.007G279700.1	TCA-element	CCATCTTTTT	2	9	+	Nicotiana tabacum	cis-acting element involved in salicylic acid responsiveness
Gorai.007G279700.1	TCA-element	CCATCTTTTT	1079	9	+	Nicotiana tabacum	cis-acting element involved in salicylic acid responsiveness
Gorai.008G147000.1	TCA-element	CCATCTTTTT	1250	9	-	Nicotiana tabacum	cis-acting element involved in salicylic acid responsiveness
Gorai.009G040400.1	TCA-element	TCAGAAGAGG	91	9	+	Brassica oleracea	cis-acting element involved in salicylic acid responsiveness
Gorai.009G430900.1	TCA-element	CCATCTTTTT	1892	9	+	Nicotiana tabacum	cis-acting element involved in salicylic acid responsiveness
Gorai.013G166000.1	TCA-element	CCATCTTTTT	495	9	-	Nicotiana tabacum	cis-acting element involved in salicylic acid responsiveness
Gorai.013G226700.1	TCA-element	CCATCTTTTT	535	9	+	Nicotiana tabacum	cis-acting element involved in salicylic acid responsiveness
Gorai.013G226700.1	TCA-element	CCATCTTTTT	569	9	+	Nicotiana tabacum	cis-acting element involved in salicylic acid responsiveness
Ga01G0730.1	ABRE	ACGTG	429	5	+	Arabidopsis thaliana	cis-acting element involved in the abscisic acid responsiveness
Ga03G2208.1	ABRE	GACACGTGGC	341	9	-	Triticum aestivum	cis-acting element involved in the abscisic acid responsiveness
Ga03G2208.1	ABRE	CACGTG	343	6	+	Arabidopsis thaliana	cis-acting element involved in the abscisic acid responsiveness
Ga03G2208.1	ABRE	ACGTG	344	5	+	Arabidopsis thaliana	cis-acting element involved in the abscisic acid responsiveness
Ga03G2208.1	ABRE	ACGTG	425	5	+	Arabidopsis thaliana	cis-acting element involved in the abscisic acid responsiveness
Ga03G2208.1	ABRE	TACGGTC	1147	7	+	Arabidopsis thaliana	cis-acting element involved in the abscisic acid responsiveness
Ga05G0342.1	ABRE	ACGTG	186	5	-	Arabidopsis thaliana	cis-acting element involved in the abscisic acid responsiveness
Ga05G0342.1	ABRE	ACGTG	1358	5	+	Arabidopsis thaliana	cis-acting element involved in the abscisic acid responsiveness
Ga05G0409.1	ABRE	ACGTG	189	5	+	Arabidopsis thaliana	cis-acting element involved in the abscisic acid responsiveness
Ga05G0409.1	ABRE	ACGTG	1893	5	+	Arabidopsis thaliana	cis-acting element involved in the abscisic acid responsiveness
Ga05G4016.1	ABRE	CACGTG	830	6	+	Arabidopsis thaliana	cis-acting element involved in the abscisic acid responsiveness
Ga05G4016.1	ABRE	ACGTG	831	5	+	Arabidopsis thaliana	cis-acting element involved in the abscisic acid responsiveness
Ga05G4016.1	ABRE	ACGTG	1223	5	+	Arabidopsis thaliana	cis-acting element involved in the abscisic acid responsiveness
Ga05G4016.1	ABRE	CACGTG	1606	6	-	Arabidopsis thaliana	cis-acting element involved in the abscisic acid responsiveness
Ga05G4016.1	ABRE	ACGTG	1607	5	+	Arabidopsis thaliana	cis-acting element involved in the abscisic acid responsiveness
Ga07G0148.1	ABRE	ACGTG	222	5	+	Arabidopsis thaliana	cis-acting element involved in the abscisic acid responsiveness
Ga08G2238.1	ABRE	AACCCGG	1269	7	-	Arabidopsis thaliana	cis-acting element involved in the abscisic acid responsiveness
Ga08G2238.1	ABRE	TACGGTC	1754	7	-	Arabidopsis thaliana	cis-acting element involved in the abscisic acid responsiveness
Ga08G2526.1	ABRE	AACCCGG	833	7	-	Arabidopsis thaliana	cis-acting element involved in the abscisic acid responsiveness
Ga09G2245.1	ABRE	ACGTG	1493	5	-	Arabidopsis thaliana	cis-acting element involved in the abscisic acid responsiveness
Ga10G1406.1	ABRE	GACACGTACGT	849	10	+	Oryza sativa	cis-acting element involved in the abscisic acid responsiveness
Ga11G1053.1	ABRE	ACGTG	1683	5	+	Arabidopsis thaliana	cis-acting element involved in the abscisic acid responsiveness
Ga11G2625.1	ABRE	ACGTG	376	5	-	Arabidopsis thaliana	cis-acting element involved in the abscisic acid responsiveness
Ga11G2625.1	ABRE	CACGTG	412	6	+	Arabidopsis thaliana	cis-acting element involved in the abscisic acid responsiveness
Ga11G2625.1	ABRE	ACGTG	413	5	+	Arabidopsis thaliana	cis-acting element involved in the abscisic acid responsiveness
Ga11G2625.1	ABRE	AACCCGG	525	7	+	Arabidopsis thaliana	cis-acting element involved in the abscisic acid responsiveness
Ga11G2625.1	ABRE	ACGTG	923	5	-	Arabidopsis thaliana	cis-acting element involved in the abscisic acid responsiveness
Ga11G2625.1	ABRE	ACGTG	937	5	-	Arabidopsis thaliana	cis-acting element involved in the abscisic acid responsiveness
Ga11G2625.1	ABRE	CGCACGTGTC	1336	9	+	Hordeum vulgare	cis-acting element involved in the abscisic acid responsiveness
Ga11G2625.1	ABRE	CACGTG	1338	6	-	Arabidopsis thaliana	cis-acting element involved in the abscisic acid responsiveness
Ga11G2625.1	ABRE	ACGTG	1339	5	+	Arabidopsis thaliana	cis-acting element involved in the abscisic acid responsiveness
Ga12G1568.1	ABRE	ACGTG	697	5	-	Arabidopsis thaliana	cis-acting element involved in the abscisic acid responsiveness
Ga13G0692.1	ABRE	CACGTG	636	6	+	Arabidopsis thaliana	cis-acting element involved in the abscisic acid responsiveness
Ga13G0692.1	ABRE	ACGTG	637	5	+	Arabidopsis thaliana	cis-acting element involved in the abscisic acid responsiveness
Ga13G0692.1	ABRE	TACGGTC	915	7	+	Arabidopsis thaliana	cis-acting element involved in the abscisic acid responsiveness
Ga13G1789.1	ABRE	GCAACGTGTC	1813	9	-	Hordeum vulgare	cis-acting element involved in the abscisic acid responsiveness
Ga13G1789.1	ABRE	ACGTG	1815	5	-	Arabidopsis thaliana	cis-acting element involved in the abscisic acid responsiveness
Gh_A01G0518.1	ABRE	ACGTG	430	5	+	Arabidopsis thaliana	cis-acting element involved in the abscisic acid responsiveness
Gh_A01G0518.1	ABRE	TACGGTC	1898	7	+	Arabidopsis thaliana	cis-acting element involved in the abscisic acid responsiveness
Gh_A03G2151.1	ABRE	GACACGTGGC	349	9	-	Triticum aestivum	cis-acting element involved in the abscisic acid responsiveness
Gh_A03G2151.1	ABRE	CACGTG	351	6	+	Arabidopsis thaliana	cis-acting element involved in the abscisic acid responsiveness
Gh_A03G2151.1	ABRE	ACGTG	352	5	+	Arabidopsis thaliana	cis-acting element involved in the abscisic acid responsiveness
Gh_A03G2151.1	ABRE	ACGTG	433	5	+	Arabidopsis thaliana	cis-acting element involved in the abscisic acid responsiveness
Gh_A05G0243.1	ABRE	ACGTG	992	5	+	Arabidopsis thaliana	cis-acting element involved in the abscisic acid responsiveness
Gh_A05G0287.1	ABRE	ACGTG	673	5	+	Arabidopsis thaliana	cis-acting element involved in the abscisic acid responsiveness
Gh_A05G0287.1	ABRE	ACGTG	1676	5	+	Arabidopsis thaliana	cis-acting element involved in the abscisic acid responsiveness
Gh_A08G1928.1	ABRE	ACGTG	1641	5	+	Arabidopsis thaliana	cis-acting element involved in the abscisic acid responsiveness
Gh_A08G2361.1	ABRE	AACCCGG	1262	7	-	Arabidopsis thaliana	cis-acting element involved in the abscisic acid responsiveness
Gh_A08G2361.1	ABRE	TACGGTC	1752	7	-	Arabidopsis thaliana	cis-acting element involved in the abscisic acid responsiveness
Gh_A09G1792.1	ABRE	AACCCGG	65	7	+	Arabidopsis thaliana	cis-acting element involved in the abscisic acid responsiveness
Gh_A09G1792.1	ABRE	ACGTG	586	5	-	Arabidopsis thaliana	cis-acting element involved in the abscisic acid responsiveness
Gh_A11G1240.1	ABRE	AACCCGG	49	7	+	Arabidopsis thaliana	cis-acting element involved in the abscisic acid responsiveness
Gh_A11G1240.1	ABRE	ACGTG	447	5	-	Arabidopsis thaliana	cis-acting element involved in the abscisic acid responsiveness
Gh_A11G1240.1	ABRE	ACGTG	461	5	-	Arabidopsis thaliana	cis-acting element involved in the abscisic acid responsiveness
Gh_A11G1240.1	ABRE	CGCACGTGTC	861	9	+	Hordeum vulgare	cis-acting element involved in the abscisic acid responsiveness
Gh_A11G1240.1	ABRE	CACGTG	863	6	+	Arabidopsis thaliana	cis-acting element involved in the abscisic acid responsiveness
Gh_A11G1240.1	ABRE	ACGTG	864	5	+	Arabidopsis thaliana	cis-acting element involved in the abscisic acid responsiveness
Gh_A11G2268.1	ABRE	ACGTG	536	5	+	Arabidopsis thaliana	cis-acting element involved in the abscisic acid responsiveness
Gh_A12G1206.1	ABRE	AACCCGG	794	7	-	Arabidopsis thaliana	cis-acting element involved in the abscisic acid responsiveness
Gh_A12G1206.1	ABRE	ACGTG	1142	5	-	Arabidopsis thaliana	cis-acting element involved in the abscisic acid responsiveness
Gh_A13G0531.1	ABRE	CACGTG	661	6	+	Arabidopsis thaliana	cis-acting element involved in the abscisic acid responsiveness
Gh_A13G0531.1	ABRE	ACGTG	662	5	+	Arabidopsis thaliana	cis-acting element involved in the abscisic acid responsiveness
Gh_A13G0531.1	ABRE	TACGGTC	919	7	+	Arabidopsis thaliana	cis-acting element involved in the abscisic acid responsiveness
Gh_A13G1216.1	ABRE	GCAACGTGTC	332	9	-	Hordeum vulgare	cis-acting element involved in the abscisic acid responsiveness
Gh_A13G1216.1	ABRE	GCAACGTGTC	578	9	-	Hordeum vulgare	cis-acting element involved in the abscisic acid responsiveness
Gh_A13G1216.1	ABRE	ACGTG	1635	5	+	Arabidopsis thaliana	cis-acting element involved in the abscisic acid responsiveness
Gh_A13G1216.1	ABRE	GCAACGTGTC	1813	9	-	Hordeum vulgare	cis-acting element involved in the abscisic acid responsiveness
Gh_A13G1216.1	ABRE	ACGTG	1815	5	-	Arabidopsis thaliana	cis-acting element involved in the abscisic acid responsiveness
Gh_D01G0530.1	ABRE	ACGTG	737	5	+	Arabidopsis thaliana	cis-acting element involved in the abscisic acid responsiveness
Gh_D05G0388.1	ABRE	ACGTG	1675	5	+	Arabidopsis thaliana	cis-acting element involved in the abscisic acid responsiveness
Gh_D05G3483.1	ABRE	ACGTG	569	5	-	Arabidopsis thaliana	cis-acting element involved in the abscisic acid responsiveness
Gh_D08G2035.1	ABRE	ACGTG	118	5	+	Arabidopsis thaliana	cis-acting element involved in the abscisic acid responsiveness
Gh_D08G2035.1	ABRE	GACACGTGGC	658	9	+	Triticum aestivum	cis-acting element involved in the abscisic acid responsiveness
Gh_D08G2035.1	ABRE	TACGTGTC	1034	8	+	Oryza sativa	cis-acting element involved in the abscisic acid responsiveness
Gh_D08G2035.1	ABRE	ACGTG	1035	5	+	Arabidopsis thaliana	cis-acting element involved in the abscisic acid responsiveness
Gh_D08G2063.1	ABRE	ACGTG	1074	5	+	Arabidopsis thaliana	cis-acting element involved in the abscisic acid responsiveness
Gh_D08G2294.1	ABRE	ACGTG	1647	5	+	Arabidopsis thaliana	cis-acting element involved in the abscisic acid responsiveness
Gh_D09G1914.1	ABRE	AACCCGG	129	7	+	Arabidopsis thaliana	cis-acting element involved in the abscisic acid responsiveness
Gh_D09G1914.1	ABRE	ACGTG	657	5	-	Arabidopsis thaliana	cis-acting element involved in the abscisic acid responsiveness
Gh_D11G1387.1	ABRE	ACGTG	477	5	-	Arabidopsis thaliana	cis-acting element involved in the abscisic acid responsiveness
Gh_D11G1387.1	ABRE	ACGTG	890	5	-	Arabidopsis thaliana	cis-acting element involved in the abscisic acid responsiveness
Gh_D11G2576.1	ABRE	ACGTG	522	5	+	Arabidopsis thaliana	cis-acting element involved in the abscisic acid responsiveness
Gh_D12G1329.1	ABRE	ACGTG	697	5	-	Arabidopsis thaliana	cis-acting element involved in the abscisic acid responsiveness
Gh_D13G0598.1	ABRE	CACGTG	786	6	+	Arabidopsis thaliana	cis-acting element involved in the abscisic acid responsiveness
Gh_D13G0598.1	ABRE	ACGTG	787	5	+	Arabidopsis thaliana	cis-acting element involved in the abscisic acid responsiveness
Gh_D13G0598.1	ABRE	TACGGTC	1059	7	+	Arabidopsis thaliana	cis-acting element involved in the abscisic acid responsiveness
Gh_D13G1513.1	ABRE	ACGTG	1321	5	-	Arabidopsis thaliana	cis-acting element involved in the abscisic acid responsiveness
Gh_D13G1513.1	ABRE	GCAACGTGTC	1815	9	-	Hordeum vulgare	cis-acting element involved in the abscisic acid responsiveness
Gh_D13G1513.1	ABRE	ACGTG	1817	5	-	Arabidopsis thaliana	cis-acting element involved in the abscisic acid responsiveness
GOBAR_AA03193.1	ABRE	ACGTG	677	5	+	Arabidopsis thaliana	cis-acting element involved in the abscisic acid responsiveness
GOBAR_AA09213.1	ABRE	CACGTG	639	6	+	Arabidopsis thaliana	cis-acting element involved in the abscisic acid responsiveness
GOBAR_AA09213.1	ABRE	ACGTG	640	5	+	Arabidopsis thaliana	cis-acting element involved in the abscisic acid responsiveness
GOBAR_AA09213.1	ABRE	TACGGTC	918	7	+	Arabidopsis thaliana	cis-acting element involved in the abscisic acid responsiveness
GOBAR_AA09975.1	ABRE	ACGTG	661	5	-	Arabidopsis thaliana	cis-acting element involved in the abscisic acid responsiveness
GOBAR_AA09975.1	ABRE	CACGTG	1479	6	-	Arabidopsis thaliana	cis-acting element involved in the abscisic acid responsiveness
GOBAR_AA09975.1	ABRE	ACGTG	1480	5	+	Arabidopsis thaliana	cis-acting element involved in the abscisic acid responsiveness
GOBAR_AA11665.1	ABRE	ACGTG	42	5	-	Arabidopsis thaliana	cis-acting element involved in the abscisic acid responsiveness
GOBAR_AA11665.1	ABRE	GACACGTGGC	455	9	-	Triticum aestivum	cis-acting element involved in the abscisic acid responsiveness
GOBAR_AA11665.1	ABRE	CACGTG	457	6	+	Arabidopsis thaliana	cis-acting element involved in the abscisic acid responsiveness
GOBAR_AA11665.1	ABRE	ACGTG	458	5	+	Arabidopsis thaliana	cis-acting element involved in the abscisic acid responsiveness
GOBAR_AA13200.1	ABRE	ACGTG	429	5	+	Arabidopsis thaliana	cis-acting element involved in the abscisic acid responsiveness
GOBAR_AA19615.1	ABRE	ACGTG	148	5	+	Arabidopsis thaliana	cis-acting element involved in the abscisic acid responsiveness
GOBAR_AA19615.1	ABRE	ACGTG	198	5	-	Arabidopsis thaliana	cis-acting element involved in the abscisic acid responsiveness
GOBAR_AA21005.1	ABRE	ACGTG	1643	5	+	Arabidopsis thaliana	cis-acting element involved in the abscisic acid responsiveness
GOBAR_AA27044.1	ABRE	ACGTG	705	5	-	Arabidopsis thaliana	cis-acting element involved in the abscisic acid responsiveness
GOBAR_AA30152.1	ABRE	ACGTG	223	5	-	Arabidopsis thaliana	cis-acting element involved in the abscisic acid responsiveness
GOBAR_AA30152.1	ABRE	ACGTG	1395	5	+	Arabidopsis thaliana	cis-acting element involved in the abscisic acid responsiveness
GOBAR_AA34587.1	ABRE	AACCCGG	66	7	+	Arabidopsis thaliana	cis-acting element involved in the abscisic acid responsiveness
GOBAR_AA34587.1	ABRE	ACGTG	587	5	-	Arabidopsis thaliana	cis-acting element involved in the abscisic acid responsiveness
GOBAR_AA35722.1	ABRE	ACGTG	271	5	-	Arabidopsis thaliana	cis-acting element involved in the abscisic acid responsiveness
GOBAR_AA35722.1	ABRE	ACGTG	285	5	-	Arabidopsis thaliana	cis-acting element involved in the abscisic acid responsiveness
GOBAR_AA35722.1	ABRE	CGCACGTGTC	685	9	+	Hordeum vulgare	cis-acting element involved in the abscisic acid responsiveness
GOBAR_AA35722.1	ABRE	CACGTG	687	6	+	Arabidopsis thaliana	cis-acting element involved in the abscisic acid responsiveness
GOBAR_AA35722.1	ABRE	ACGTG	688	5	+	Arabidopsis thaliana	cis-acting element involved in the abscisic acid responsiveness
GOBAR_AA35722.1	ABRE	CGCACGTGTC	1418	9	+	Hordeum vulgare	cis-acting element involved in the abscisic acid responsiveness
GOBAR_AA35722.1	ABRE	CACGTG	1420	6	-	Arabidopsis thaliana	cis-acting element involved in the abscisic acid responsiveness
GOBAR_AA35722.1	ABRE	ACGTG	1421	5	+	Arabidopsis thaliana	cis-acting element involved in the abscisic acid responsiveness
GOBAR_AA37217.1	ABRE	ACGTG	1678	5	+	Arabidopsis thaliana	cis-acting element involved in the abscisic acid responsiveness
GOBAR_AA38735.1	ABRE	ACGTG	672	5	+	Arabidopsis thaliana	cis-acting element involved in the abscisic acid responsiveness
GOBAR_AA38735.1	ABRE	ACGTG	1676	5	+	Arabidopsis thaliana	cis-acting element involved in the abscisic acid responsiveness
GOBAR_AA40388.1	ABRE	TACGGTC	493	7	+	Arabidopsis thaliana	cis-acting element involved in the abscisic acid responsiveness
GOBAR_AA40388.1	ABRE	CACGTG	787	6	+	Arabidopsis thaliana	cis-acting element involved in the abscisic acid responsiveness
GOBAR_AA40388.1	ABRE	ACGTG	788	5	+	Arabidopsis thaliana	cis-acting element involved in the abscisic acid responsiveness
GOBAR_AA40388.1	ABRE	TACGGTC	1060	7	+	Arabidopsis thaliana	cis-acting element involved in the abscisic acid responsiveness
GOBAR_DD10586.1	ABRE	ACGTG	269	5	-	Arabidopsis thaliana	cis-acting element involved in the abscisic acid responsiveness
GOBAR_DD10586.1	ABRE	ACGTG	673	5	-	Arabidopsis thaliana	cis-acting element involved in the abscisic acid responsiveness
GOBAR_DD12831.1	ABRE	ACGTG	1419	5	+	Arabidopsis thaliana	cis-acting element involved in the abscisic acid responsiveness
GOBAR_DD12831.1	ABRE	ACGTG	1807	5	+	Arabidopsis thaliana	cis-acting element involved in the abscisic acid responsiveness
GOBAR_DD13520.1	ABRE	GCAACGTGTC	1813	9	-	Hordeum vulgare	cis-acting element involved in the abscisic acid responsiveness
GOBAR_DD13520.1	ABRE	ACGTG	1815	5	-	Arabidopsis thaliana	cis-acting element involved in the abscisic acid responsiveness
GOBAR_DD13861.1	ABRE	ACGTG	658	5	+	Arabidopsis thaliana	cis-acting element involved in the abscisic acid responsiveness
GOBAR_DD14065.1	ABRE	ACGTG	739	5	+	Arabidopsis thaliana	cis-acting element involved in the abscisic acid responsiveness
GOBAR_DD15931.1	ABRE	CACGTG	786	6	+	Arabidopsis thaliana	cis-acting element involved in the abscisic acid responsiveness
GOBAR_DD15931.1	ABRE	ACGTG	787	5	+	Arabidopsis thaliana	cis-acting element involved in the abscisic acid responsiveness
GOBAR_DD15931.1	ABRE	TACGGTC	1059	7	+	Arabidopsis thaliana	cis-acting element involved in the abscisic acid responsiveness
GOBAR_DD19680.1	ABRE	ACGTG	696	5	-	Arabidopsis thaliana	cis-acting element involved in the abscisic acid responsiveness
GOBAR_DD28035.1	ABRE	ACGTG	448	5	+	Arabidopsis thaliana	cis-acting element involved in the abscisic acid responsiveness
GOBAR_DD28035.1	ABRE	TACGTGTC	1462	8	+	Oryza sativa	cis-acting element involved in the abscisic acid responsiveness
GOBAR_DD28035.1	ABRE	ACGTG	1463	5	+	Arabidopsis thaliana	cis-acting element involved in the abscisic acid responsiveness
GOBAR_DD32238.1	ABRE	GACACGTGGC	61	9	-	Triticum aestivum	cis-acting element involved in the abscisic acid responsiveness
GOBAR_DD32238.1	ABRE	CACGTG	63	6	+	Arabidopsis thaliana	cis-acting element involved in the abscisic acid responsiveness
GOBAR_DD32238.1	ABRE	ACGTG	64	5	+	Arabidopsis thaliana	cis-acting element involved in the abscisic acid responsiveness
GOBAR_DD32697.1	ABRE	ACGTG	1647	5	+	Arabidopsis thaliana	cis-acting element involved in the abscisic acid responsiveness
GOBAR_DD34721.1	ABRE	AACCCGG	133	7	+	Arabidopsis thaliana	cis-acting element involved in the abscisic acid responsiveness
GOBAR_DD34721.1	ABRE	ACGTG	660	5	-	Arabidopsis thaliana	cis-acting element involved in the abscisic acid responsiveness
Gorai.001G014100.1	ABRE	ACGTG	745	5	-	Arabidopsis thaliana	cis-acting element involved in the abscisic acid responsiveness
Gorai.002G076300.1	ABRE	ACGTG	1087	5	+	Arabidopsis thaliana	cis-acting element involved in the abscisic acid responsiveness
Gorai.002G076300.1	ABRE	ACGTG	1093	5	-	Arabidopsis thaliana	cis-acting element involved in the abscisic acid responsiveness
Gorai.004G219700.1	ABRE	GACACGTGGC	305	9	+	Triticum aestivum	cis-acting element involved in the abscisic acid responsiveness
Gorai.004G219700.1	ABRE	TACGTGTC	681	8	+	Oryza sativa	cis-acting element involved in the abscisic acid responsiveness
Gorai.004G219700.1	ABRE	ACGTG	682	5	+	Arabidopsis thaliana	cis-acting element involved in the abscisic acid responsiveness
Gorai.004G223100.1	ABRE	CGTACGTGCA	889	9	+	Hordeum vulgare	cis-acting element involved in the abscisic acid responsiveness
Gorai.005G212100.1	ABRE	ACGTG	233	5	-	Arabidopsis thaliana	cis-acting element involved in the abscisic acid responsiveness
Gorai.005G212100.1	ABRE	ACGTG	872	5	-	Arabidopsis thaliana	cis-acting element involved in the abscisic acid responsiveness
Gorai.005G212100.1	ABRE	TACGGTC	1897	7	+	Arabidopsis thaliana	cis-acting element involved in the abscisic acid responsiveness
Gorai.006G053100.1	ABRE	ACGTG	61	5	-	Arabidopsis thaliana	cis-acting element involved in the abscisic acid responsiveness
Gorai.006G218700.1	ABRE	ACGTG	1510	5	-	Arabidopsis thaliana	cis-acting element involved in the abscisic acid responsiveness
Gorai.007G150900.1	ABRE	CACGTG	833	6	+	Arabidopsis thaliana	cis-acting element involved in the abscisic acid responsiveness
Gorai.007G150900.1	ABRE	ACGTG	834	5	+	Arabidopsis thaliana	cis-acting element involved in the abscisic acid responsiveness
Gorai.007G150900.1	ABRE	AACCCGG	946	7	+	Arabidopsis thaliana	cis-acting element involved in the abscisic acid responsiveness
Gorai.007G150900.1	ABRE	ACGTG	1358	5	-	Arabidopsis thaliana	cis-acting element involved in the abscisic acid responsiveness
Gorai.007G150900.1	ABRE	ACGTG	1776	5	-	Arabidopsis thaliana	cis-acting element involved in the abscisic acid responsiveness
Gorai.007G279700.1	ABRE	ACGTG	529	5	+	Arabidopsis thaliana	cis-acting element involved in the abscisic acid responsiveness
Gorai.008G147000.1	ABRE	ACGTG	1783	5	-	Arabidopsis thaliana	cis-acting element involved in the abscisic acid responsiveness
Gorai.009G034300.1	ABRE	CACGTG	234	6	+	Arabidopsis thaliana	cis-acting element involved in the abscisic acid responsiveness
Gorai.009G034300.1	ABRE	ACGTG	235	5	+	Arabidopsis thaliana	cis-acting element involved in the abscisic acid responsiveness
Gorai.009G034300.1	ABRE	ACGTG	1337	5	+	Arabidopsis thaliana	cis-acting element involved in the abscisic acid responsiveness
Gorai.009G040400.1	ABRE	ACGTG	422	5	+	Arabidopsis thaliana	cis-acting element involved in the abscisic acid responsiveness
Gorai.011G062700.1	ABRE	TACGGTC	867	7	-	Arabidopsis thaliana	cis-acting element involved in the abscisic acid responsiveness
Gorai.013G068300.1	ABRE	ACGTG	1443	5	-	Arabidopsis thaliana	cis-acting element involved in the abscisic acid responsiveness
Gorai.013G068300.1	ABRE	ACGTG	1485	5	-	Arabidopsis thaliana	cis-acting element involved in the abscisic acid responsiveness
Gorai.013G068300.1	ABRE	CACGTG	1686	6	-	Arabidopsis thaliana	cis-acting element involved in the abscisic acid responsiveness
Gorai.013G068300.1	ABRE	ACGTG	1687	5	+	Arabidopsis thaliana	cis-acting element involved in the abscisic acid responsiveness
Gorai.013G068300.1	ABRE	TACGGTC	1959	7	+	Arabidopsis thaliana	cis-acting element involved in the abscisic acid responsiveness
Ga10G2478.1	A-box	CCGTCC	1399	6	+	Petroselinum crispum	cis-acting regulatory element
Gh_A10G2250.1	A-box	CCGTCC	1419	6	+	Petroselinum crispum	cis-acting regulatory element
Gh_A11G1240.1	A-box	CCGTCC	1609	6	-	Petroselinum crispum	cis-acting regulatory element
Gh_D10G0537.1	A-box	CCGTCC	454	6	+	Petroselinum crispum	cis-acting regulatory element
Gh_D11G1387.1	A-box	CCGTCC	1624	6	-	Petroselinum crispum	cis-acting regulatory element
GOBAR_AA37197.1	A-box	CCGTCC	1876	6	+	Petroselinum crispum	cis-acting regulatory element
GOBAR_AA40388.1	A-box	CCGTCC	15	6	+	Petroselinum crispum	cis-acting regulatory element
GOBAR_AA40388.1	A-box	CCGTCC	31	6	-	Petroselinum crispum	cis-acting regulatory element
GOBAR_DD10586.1	A-box	CCGTCC	1409	6	-	Petroselinum crispum	cis-acting regulatory element
GOBAR_DD13814.1	A-box	CCGTCC	453	6	+	Petroselinum crispum	cis-acting regulatory element
GOBAR_DD32238.1	A-box	CCGTCC	150	6	-	Petroselinum crispum	cis-acting regulatory element
Gorai.011G062700.1	A-box	CCGTCC	1979	6	+	Petroselinum crispum	cis-acting regulatory element
Gorai.013G068300.1	A-box	CCGTCC	506	6	+	Petroselinum crispum	cis-acting regulatory element
Gorai.013G068300.1	A-box	CCGTCC	522	6	-	Petroselinum crispum	cis-acting regulatory element
Ga01G0730.1	ARE	AAACCA	1649	6	+	Zea mays	cis-acting regulatory element essential for the anaerobic induction
Ga03G2208.1	ARE	AAACCA	1284	6	-	Zea mays	cis-acting regulatory element essential for the anaerobic induction
Ga05G0342.1	ARE	AAACCA	511	6	+	Zea mays	cis-acting regulatory element essential for the anaerobic induction
Ga05G0342.1	ARE	AAACCA	1008	6	+	Zea mays	cis-acting regulatory element essential for the anaerobic induction
Ga05G0409.1	ARE	AAACCA	688	6	-	Zea mays	cis-acting regulatory element essential for the anaerobic induction
Ga05G0409.1	ARE	AAACCA	1047	6	-	Zea mays	cis-acting regulatory element essential for the anaerobic induction
Ga05G4019.1	ARE	AAACCA	902	6	+	Zea mays	cis-acting regulatory element essential for the anaerobic induction
Ga05G4019.1	ARE	AAACCA	989	6	-	Zea mays	cis-acting regulatory element essential for the anaerobic induction
Ga08G2238.1	ARE	AAACCA	1184	6	-	Zea mays	cis-acting regulatory element essential for the anaerobic induction
Ga08G2238.1	ARE	AAACCA	1294	6	+	Zea mays	cis-acting regulatory element essential for the anaerobic induction
Ga08G2257.1	ARE	AAACCA	1230	6	+	Zea mays	cis-acting regulatory element essential for the anaerobic induction
Ga08G2526.1	ARE	AAACCA	650	6	-	Zea mays	cis-acting regulatory element essential for the anaerobic induction
Ga08G2526.1	ARE	AAACCA	903	6	-	Zea mays	cis-acting regulatory element essential for the anaerobic induction
Ga09G0757.1	ARE	AAACCA	1165	6	-	Zea mays	cis-acting regulatory element essential for the anaerobic induction
Ga09G0757.1	ARE	AAACCA	1855	6	+	Zea mays	cis-acting regulatory element essential for the anaerobic induction
Ga09G2245.1	ARE	AAACCA	92	6	-	Zea mays	cis-acting regulatory element essential for the anaerobic induction
Ga09G2245.1	ARE	AAACCA	185	6	+	Zea mays	cis-acting regulatory element essential for the anaerobic induction
Ga09G2245.1	ARE	AAACCA	840	6	+	Zea mays	cis-acting regulatory element essential for the anaerobic induction
Ga10G1406.1	ARE	AAACCA	661	6	+	Zea mays	cis-acting regulatory element essential for the anaerobic induction
Ga10G2478.1	ARE	AAACCA	154	6	-	Zea mays	cis-acting regulatory element essential for the anaerobic induction
Ga10G2478.1	ARE	AAACCA	1936	6	-	Zea mays	cis-acting regulatory element essential for the anaerobic induction
Ga11G1053.1	ARE	AAACCA	1312	6	+	Zea mays	cis-acting regulatory element essential for the anaerobic induction
Ga11G1053.1	ARE	AAACCA	1986	6	+	Zea mays	cis-acting regulatory element essential for the anaerobic induction
Ga11G1053.1	ARE	AAACCA	1994	6	-	Zea mays	cis-acting regulatory element essential for the anaerobic induction
Ga11G2625.1	ARE	AAACCA	675	6	+	Zea mays	cis-acting regulatory element essential for the anaerobic induction
Ga11G2625.1	ARE	AAACCA	1350	6	+	Zea mays	cis-acting regulatory element essential for the anaerobic induction
Ga11G2625.1	ARE	AAACCA	1959	6	+	Zea mays	cis-acting regulatory element essential for the anaerobic induction
Ga12G1568.1	ARE	AAACCA	473	6	-	Zea mays	cis-acting regulatory element essential for the anaerobic induction
Ga13G0692.1	ARE	AAACCA	205	6	-	Zea mays	cis-acting regulatory element essential for the anaerobic induction
Ga13G0692.1	ARE	AAACCA	1142	6	+	Zea mays	cis-acting regulatory element essential for the anaerobic induction
Ga13G0692.1	ARE	AAACCA	1646	6	-	Zea mays	cis-acting regulatory element essential for the anaerobic induction
Ga13G1789.1	ARE	AAACCA	4	6	-	Zea mays	cis-acting regulatory element essential for the anaerobic induction
Ga13G1789.1	ARE	AAACCA	1968	6	-	Zea mays	cis-acting regulatory element essential for the anaerobic induction
Gh_A01G0518.1	ARE	AAACCA	1651	6	+	Zea mays	cis-acting regulatory element essential for the anaerobic induction
Gh_A03G2151.1	ARE	AAACCA	1290	6	-	Zea mays	cis-acting regulatory element essential for the anaerobic induction
Gh_A04G0219.1	ARE	AAACCA	987	6	-	Zea mays	cis-acting regulatory element essential for the anaerobic induction
Gh_A05G0243.1	ARE	AAACCA	641	6	+	Zea mays	cis-acting regulatory element essential for the anaerobic induction
Gh_A05G0243.1	ARE	AAACCA	1969	6	+	Zea mays	cis-acting regulatory element essential for the anaerobic induction
Gh_A05G0287.1	ARE	AAACCA	475	6	-	Zea mays	cis-acting regulatory element essential for the anaerobic induction
Gh_A05G0287.1	ARE	AAACCA	834	6	-	Zea mays	cis-acting regulatory element essential for the anaerobic induction
Gh_A08G1706.1	ARE	AAACCA	229	6	+	Zea mays	cis-acting regulatory element essential for the anaerobic induction
Gh_A08G1706.1	ARE	AAACCA	1903	6	-	Zea mays	cis-acting regulatory element essential for the anaerobic induction
Gh_A08G1928.1	ARE	AAACCA	1965	6	-	Zea mays	cis-acting regulatory element essential for the anaerobic induction
Gh_A08G1928.1	ARE	AAACCA	1972	6	-	Zea mays	cis-acting regulatory element essential for the anaerobic induction
Gh_A08G2361.1	ARE	AAACCA	1176	6	-	Zea mays	cis-acting regulatory element essential for the anaerobic induction
Gh_A09G0530.1	ARE	AAACCA	1164	6	-	Zea mays	cis-acting regulatory element essential for the anaerobic induction
Gh_A09G0530.1	ARE	AAACCA	1855	6	+	Zea mays	cis-acting regulatory element essential for the anaerobic induction
Gh_A09G1792.1	ARE	AAACCA	1935	6	-	Zea mays	cis-acting regulatory element essential for the anaerobic induction
Gh_A10G1061.1	ARE	AAACCA	169	6	+	Zea mays	cis-acting regulatory element essential for the anaerobic induction
Gh_A10G1061.1	ARE	AAACCA	1284	6	+	Zea mays	cis-acting regulatory element essential for the anaerobic induction
Gh_A10G2250.1	ARE	AAACCA	169	6	-	Zea mays	cis-acting regulatory element essential for the anaerobic induction
Gh_A10G2250.1	ARE	AAACCA	1936	6	-	Zea mays	cis-acting regulatory element essential for the anaerobic induction
Gh_A11G1240.1	ARE	AAACCA	199	6	+	Zea mays	cis-acting regulatory element essential for the anaerobic induction
Gh_A11G1240.1	ARE	AAACCA	875	6	+	Zea mays	cis-acting regulatory element essential for the anaerobic induction
Gh_A11G1240.1	ARE	AAACCA	1483	6	+	Zea mays	cis-acting regulatory element essential for the anaerobic induction
Gh_A11G2268.1	ARE	AAACCA	165	6	+	Zea mays	cis-acting regulatory element essential for the anaerobic induction
Gh_A11G2268.1	ARE	AAACCA	839	6	+	Zea mays	cis-acting regulatory element essential for the anaerobic induction
Gh_A11G2268.1	ARE	AAACCA	847	6	-	Zea mays	cis-acting regulatory element essential for the anaerobic induction
Gh_A11G2268.1	ARE	AAACCA	855	6	-	Zea mays	cis-acting regulatory element essential for the anaerobic induction
Gh_A11G2268.1	ARE	AAACCA	1209	6	-	Zea mays	cis-acting regulatory element essential for the anaerobic induction
Gh_A11G2268.1	ARE	AAACCA	1333	6	+	Zea mays	cis-acting regulatory element essential for the anaerobic induction
Gh_A11G2268.1	ARE	AAACCA	1524	6	-	Zea mays	cis-acting regulatory element essential for the anaerobic induction
Gh_A11G2268.1	ARE	AAACCA	1640	6	+	Zea mays	cis-acting regulatory element essential for the anaerobic induction
Gh_A11G2268.1	ARE	AAACCA	1903	6	-	Zea mays	cis-acting regulatory element essential for the anaerobic induction
Gh_A12G1206.1	ARE	AAACCA	984	6	-	Zea mays	cis-acting regulatory element essential for the anaerobic induction
Gh_A12G1206.1	ARE	AAACCA	1044	6	-	Zea mays	cis-acting regulatory element essential for the anaerobic induction
Gh_A12G1206.1	ARE	AAACCA	1242	6	-	Zea mays	cis-acting regulatory element essential for the anaerobic induction
Gh_A12G1206.1	ARE	AAACCA	1774	6	+	Zea mays	cis-acting regulatory element essential for the anaerobic induction
Gh_A13G0531.1	ARE	AAACCA	230	6	-	Zea mays	cis-acting regulatory element essential for the anaerobic induction
Gh_A13G0531.1	ARE	AAACCA	1145	6	+	Zea mays	cis-acting regulatory element essential for the anaerobic induction
Gh_A13G0531.1	ARE	AAACCA	1648	6	-	Zea mays	cis-acting regulatory element essential for the anaerobic induction
Gh_A13G1216.1	ARE	AAACCA	1968	6	-	Zea mays	cis-acting regulatory element essential for the anaerobic induction
Gh_D01G0530.1	ARE	AAACCA	127	6	+	Zea mays	cis-acting regulatory element essential for the anaerobic induction
Gh_D01G0530.1	ARE	AAACCA	1402	6	-	Zea mays	cis-acting regulatory element essential for the anaerobic induction
Gh_D01G0530.1	ARE	AAACCA	1649	6	+	Zea mays	cis-acting regulatory element essential for the anaerobic induction
Gh_D01G0530.1	ARE	AAACCA	1770	6	-	Zea mays	cis-acting regulatory element essential for the anaerobic induction
Gh_D02G1928.1	ARE	AAACCA	1328	6	-	Zea mays	cis-acting regulatory element essential for the anaerobic induction
Gh_D05G0329.1	ARE	AAACCA	1009	6	+	Zea mays	cis-acting regulatory element essential for the anaerobic induction
Gh_D05G0329.1	ARE	AAACCA	1252	6	-	Zea mays	cis-acting regulatory element essential for the anaerobic induction
Gh_D05G0388.1	ARE	AAACCA	869	6	-	Zea mays	cis-acting regulatory element essential for the anaerobic induction
Gh_D05G3483.1	ARE	AAACCA	993	6	+	Zea mays	cis-acting regulatory element essential for the anaerobic induction
Gh_D08G2035.1	ARE	AAACCA	121	6	-	Zea mays	cis-acting regulatory element essential for the anaerobic induction
Gh_D08G2035.1	ARE	AAACCA	563	6	+	Zea mays	cis-acting regulatory element essential for the anaerobic induction
Gh_D08G2063.1	ARE	AAACCA	1902	6	-	Zea mays	cis-acting regulatory element essential for the anaerobic induction
Gh_D08G2294.1	ARE	AAACCA	761	6	-	Zea mays	cis-acting regulatory element essential for the anaerobic induction
Gh_D08G2294.1	ARE	AAACCA	1965	6	-	Zea mays	cis-acting regulatory element essential for the anaerobic induction
Gh_D08G2294.1	ARE	AAACCA	1972	6	-	Zea mays	cis-acting regulatory element essential for the anaerobic induction
Gh_D09G0526.1	ARE	AAACCA	1172	6	-	Zea mays	cis-acting regulatory element essential for the anaerobic induction
Gh_D09G1914.1	ARE	AAACCA	4	6	+	Zea mays	cis-acting regulatory element essential for the anaerobic induction
Gh_D09G1914.1	ARE	AAACCA	671	6	+	Zea mays	cis-acting regulatory element essential for the anaerobic induction
Gh_D09G1914.1	ARE	AAACCA	1935	6	-	Zea mays	cis-acting regulatory element essential for the anaerobic induction
Gh_D10G0537.1	ARE	AAACCA	1405	6	-	Zea mays	cis-acting regulatory element essential for the anaerobic induction
Gh_D10G0537.1	ARE	AAACCA	1753	6	-	Zea mays	cis-acting regulatory element essential for the anaerobic induction
Gh_D10G1457.1	ARE	AAACCA	174	6	+	Zea mays	cis-acting regulatory element essential for the anaerobic induction
Gh_D10G1457.1	ARE	AAACCA	1267	6	-	Zea mays	cis-acting regulatory element essential for the anaerobic induction
Gh_D10G1457.1	ARE	AAACCA	1290	6	+	Zea mays	cis-acting regulatory element essential for the anaerobic induction
Gh_D11G1387.1	ARE	AAACCA	215	6	+	Zea mays	cis-acting regulatory element essential for the anaerobic induction
Gh_D11G1387.1	ARE	AAACCA	379	6	-	Zea mays	cis-acting regulatory element essential for the anaerobic induction
Gh_D11G1387.1	ARE	AAACCA	902	6	+	Zea mays	cis-acting regulatory element essential for the anaerobic induction
Gh_D11G1387.1	ARE	AAACCA	1500	6	+	Zea mays	cis-acting regulatory element essential for the anaerobic induction
Gh_D11G2576.1	ARE	AAACCA	151	6	+	Zea mays	cis-acting regulatory element essential for the anaerobic induction
Gh_D11G2576.1	ARE	AAACCA	822	6	+	Zea mays	cis-acting regulatory element essential for the anaerobic induction
Gh_D11G2576.1	ARE	AAACCA	830	6	-	Zea mays	cis-acting regulatory element essential for the anaerobic induction
Gh_D11G2576.1	ARE	AAACCA	838	6	-	Zea mays	cis-acting regulatory element essential for the anaerobic induction
Gh_D11G2576.1	ARE	AAACCA	1184	6	-	Zea mays	cis-acting regulatory element essential for the anaerobic induction
Gh_D11G2576.1	ARE	AAACCA	1308	6	+	Zea mays	cis-acting regulatory element essential for the anaerobic induction
Gh_D11G2576.1	ARE	AAACCA	1527	6	-	Zea mays	cis-acting regulatory element essential for the anaerobic induction
Gh_D11G2576.1	ARE	AAACCA	1903	6	-	Zea mays	cis-acting regulatory element essential for the anaerobic induction
Gh_D12G1329.1	ARE	AAACCA	489	6	-	Zea mays	cis-acting regulatory element essential for the anaerobic induction
Gh_D12G1329.1	ARE	AAACCA	1082	6	+	Zea mays	cis-acting regulatory element essential for the anaerobic induction
Gh_D13G0598.1	ARE	AAACCA	358	6	-	Zea mays	cis-acting regulatory element essential for the anaerobic induction
Gh_D13G0598.1	ARE	AAACCA	1289	6	+	Zea mays	cis-acting regulatory element essential for the anaerobic induction
Gh_D13G1513.1	ARE	AAACCA	637	6	-	Zea mays	cis-acting regulatory element essential for the anaerobic induction
Gh_D13G1513.1	ARE	AAACCA	670	6	-	Zea mays	cis-acting regulatory element essential for the anaerobic induction
GOBAR_AA03193.1	ARE	AAACCA	14	6	-	Zea mays	cis-acting regulatory element essential for the anaerobic induction
GOBAR_AA03193.1	ARE	AAACCA	1079	6	+	Zea mays	cis-acting regulatory element essential for the anaerobic induction
GOBAR_AA03193.1	ARE	AAACCA	1222	6	-	Zea mays	cis-acting regulatory element essential for the anaerobic induction
GOBAR_AA03193.1	ARE	AAACCA	1659	6	-	Zea mays	cis-acting regulatory element essential for the anaerobic induction
GOBAR_AA09213.1	ARE	AAACCA	211	6	-	Zea mays	cis-acting regulatory element essential for the anaerobic induction
GOBAR_AA09213.1	ARE	AAACCA	1144	6	+	Zea mays	cis-acting regulatory element essential for the anaerobic induction
GOBAR_AA09213.1	ARE	AAACCA	1647	6	-	Zea mays	cis-acting regulatory element essential for the anaerobic induction
GOBAR_AA09975.1	ARE	AAACCA	397	6	-	Zea mays	cis-acting regulatory element essential for the anaerobic induction
GOBAR_AA09975.1	ARE	AAACCA	600	6	-	Zea mays	cis-acting regulatory element essential for the anaerobic induction
GOBAR_AA09975.1	ARE	AAACCA	911	6	-	Zea mays	cis-acting regulatory element essential for the anaerobic induction
GOBAR_AA09975.1	ARE	AAACCA	1366	6	+	Zea mays	cis-acting regulatory element essential for the anaerobic induction
GOBAR_AA09975.1	ARE	AAACCA	1383	6	-	Zea mays	cis-acting regulatory element essential for the anaerobic induction
GOBAR_AA11665.1	ARE	AAACCA	1379	6	-	Zea mays	cis-acting regulatory element essential for the anaerobic induction
GOBAR_AA11665.1	ARE	AAACCA	1430	6	-	Zea mays	cis-acting regulatory element essential for the anaerobic induction
GOBAR_AA13200.1	ARE	AAACCA	1650	6	+	Zea mays	cis-acting regulatory element essential for the anaerobic induction
GOBAR_AA21005.1	ARE	AAACCA	1965	6	-	Zea mays	cis-acting regulatory element essential for the anaerobic induction
GOBAR_AA21005.1	ARE	AAACCA	1972	6	-	Zea mays	cis-acting regulatory element essential for the anaerobic induction
GOBAR_AA25555.1	ARE	AAACCA	1903	6	-	Zea mays	cis-acting regulatory element essential for the anaerobic induction
GOBAR_AA27044.1	ARE	AAACCA	488	6	-	Zea mays	cis-acting regulatory element essential for the anaerobic induction
GOBAR_AA30152.1	ARE	AAACCA	547	6	+	Zea mays	cis-acting regulatory element essential for the anaerobic induction
GOBAR_AA30152.1	ARE	AAACCA	1044	6	+	Zea mays	cis-acting regulatory element essential for the anaerobic induction
GOBAR_AA34587.1	ARE	AAACCA	1935	6	-	Zea mays	cis-acting regulatory element essential for the anaerobic induction
GOBAR_AA35722.1	ARE	AAACCA	699	6	+	Zea mays	cis-acting regulatory element essential for the anaerobic induction
GOBAR_AA35722.1	ARE	AAACCA	1432	6	+	Zea mays	cis-acting regulatory element essential for the anaerobic induction
GOBAR_AA37197.1	ARE	AAACCA	623	6	-	Zea mays	cis-acting regulatory element essential for the anaerobic induction
GOBAR_AA37217.1	ARE	AAACCA	239	6	+	Zea mays	cis-acting regulatory element essential for the anaerobic induction
GOBAR_AA37217.1	ARE	AAACCA	849	6	-	Zea mays	cis-acting regulatory element essential for the anaerobic induction
GOBAR_AA38264.1	ARE	AAACCA	211	6	-	Zea mays	cis-acting regulatory element essential for the anaerobic induction
GOBAR_AA38264.1	ARE	AAACCA	1708	6	-	Zea mays	cis-acting regulatory element essential for the anaerobic induction
GOBAR_AA38735.1	ARE	AAACCA	474	6	-	Zea mays	cis-acting regulatory element essential for the anaerobic induction
GOBAR_AA38735.1	ARE	AAACCA	833	6	-	Zea mays	cis-acting regulatory element essential for the anaerobic induction
GOBAR_AA40388.1	ARE	AAACCA	1289	6	+	Zea mays	cis-acting regulatory element essential for the anaerobic induction
GOBAR_DD04667.1	ARE	AAACCA	641	6	+	Zea mays	cis-acting regulatory element essential for the anaerobic induction
GOBAR_DD10586.1	ARE	AAACCA	7	6	+	Zea mays	cis-acting regulatory element essential for the anaerobic induction
GOBAR_DD10586.1	ARE	AAACCA	171	6	-	Zea mays	cis-acting regulatory element essential for the anaerobic induction
GOBAR_DD10586.1	ARE	AAACCA	685	6	+	Zea mays	cis-acting regulatory element essential for the anaerobic induction
GOBAR_DD10586.1	ARE	AAACCA	1285	6	+	Zea mays	cis-acting regulatory element essential for the anaerobic induction
GOBAR_DD11268.1	ARE	AAACCA	172	6	+	Zea mays	cis-acting regulatory element essential for the anaerobic induction
GOBAR_DD11268.1	ARE	AAACCA	1104	6	-	Zea mays	cis-acting regulatory element essential for the anaerobic induction
GOBAR_DD11268.1	ARE	AAACCA	1266	6	-	Zea mays	cis-acting regulatory element essential for the anaerobic induction
GOBAR_DD11268.1	ARE	AAACCA	1289	6	+	Zea mays	cis-acting regulatory element essential for the anaerobic induction
GOBAR_DD12831.1	ARE	AAACCA	590	6	-	Zea mays	cis-acting regulatory element essential for the anaerobic induction
GOBAR_DD12831.1	ARE	AAACCA	1674	6	-	Zea mays	cis-acting regulatory element essential for the anaerobic induction
GOBAR_DD12831.1	ARE	AAACCA	1782	6	+	Zea mays	cis-acting regulatory element essential for the anaerobic induction
GOBAR_DD12831.1	ARE	AAACCA	1897	6	+	Zea mays	cis-acting regulatory element essential for the anaerobic induction
GOBAR_DD13520.1	ARE	AAACCA	657	6	-	Zea mays	cis-acting regulatory element essential for the anaerobic induction
GOBAR_DD13520.1	ARE	AAACCA	690	6	-	Zea mays	cis-acting regulatory element essential for the anaerobic induction
GOBAR_DD13814.1	ARE	AAACCA	1405	6	-	Zea mays	cis-acting regulatory element essential for the anaerobic induction
GOBAR_DD13814.1	ARE	AAACCA	1753	6	-	Zea mays	cis-acting regulatory element essential for the anaerobic induction
GOBAR_DD13861.1	ARE	AAACCA	48	6	+	Zea mays	cis-acting regulatory element essential for the anaerobic induction
GOBAR_DD13861.1	ARE	AAACCA	1324	6	-	Zea mays	cis-acting regulatory element essential for the anaerobic induction
GOBAR_DD13861.1	ARE	AAACCA	1571	6	+	Zea mays	cis-acting regulatory element essential for the anaerobic induction
GOBAR_DD13861.1	ARE	AAACCA	1693	6	-	Zea mays	cis-acting regulatory element essential for the anaerobic induction
GOBAR_DD14021.1	ARE	AAACCA	503	6	+	Zea mays	cis-acting regulatory element essential for the anaerobic induction
GOBAR_DD14021.1	ARE	AAACCA	747	6	-	Zea mays	cis-acting regulatory element essential for the anaerobic induction
GOBAR_DD14065.1	ARE	AAACCA	368	6	+	Zea mays	cis-acting regulatory element essential for the anaerobic induction
GOBAR_DD14065.1	ARE	AAACCA	1047	6	+	Zea mays	cis-acting regulatory element essential for the anaerobic induction
GOBAR_DD14065.1	ARE	AAACCA	1055	6	-	Zea mays	cis-acting regulatory element essential for the anaerobic induction
GOBAR_DD14065.1	ARE	AAACCA	1063	6	-	Zea mays	cis-acting regulatory element essential for the anaerobic induction
GOBAR_DD14065.1	ARE	AAACCA	1409	6	-	Zea mays	cis-acting regulatory element essential for the anaerobic induction
GOBAR_DD14065.1	ARE	AAACCA	1533	6	+	Zea mays	cis-acting regulatory element essential for the anaerobic induction
GOBAR_DD14065.1	ARE	AAACCA	1752	6	-	Zea mays	cis-acting regulatory element essential for the anaerobic induction
GOBAR_DD15931.1	ARE	AAACCA	357	6	-	Zea mays	cis-acting regulatory element essential for the anaerobic induction
GOBAR_DD15931.1	ARE	AAACCA	1289	6	+	Zea mays	cis-acting regulatory element essential for the anaerobic induction
GOBAR_DD19680.1	ARE	AAACCA	488	6	-	Zea mays	cis-acting regulatory element essential for the anaerobic induction
GOBAR_DD19680.1	ARE	AAACCA	1082	6	+	Zea mays	cis-acting regulatory element essential for the anaerobic induction
GOBAR_DD25682.1	ARE	AAACCA	1162	6	-	Zea mays	cis-acting regulatory element essential for the anaerobic induction
GOBAR_DD25682.1	ARE	AAACCA	1855	6	+	Zea mays	cis-acting regulatory element essential for the anaerobic induction
GOBAR_DD32697.1	ARE	AAACCA	761	6	-	Zea mays	cis-acting regulatory element essential for the anaerobic induction
GOBAR_DD32697.1	ARE	AAACCA	1965	6	-	Zea mays	cis-acting regulatory element essential for the anaerobic induction
GOBAR_DD32697.1	ARE	AAACCA	1972	6	-	Zea mays	cis-acting regulatory element essential for the anaerobic induction
GOBAR_DD34721.1	ARE	AAACCA	8	6	+	Zea mays	cis-acting regulatory element essential for the anaerobic induction
GOBAR_DD34721.1	ARE	AAACCA	674	6	+	Zea mays	cis-acting regulatory element essential for the anaerobic induction
GOBAR_DD34721.1	ARE	AAACCA	1935	6	-	Zea mays	cis-acting regulatory element essential for the anaerobic induction
GOBAR_DD36531.1	ARE	AAACCA	1379	6	-	Zea mays	cis-acting regulatory element essential for the anaerobic induction
GOBAR_DD36531.1	ARE	AAACCA	1430	6	-	Zea mays	cis-acting regulatory element essential for the anaerobic induction
Gorai.001G014100.1	ARE	AAACCA	240	6	+	Zea mays	cis-acting regulatory element essential for the anaerobic induction
Gorai.001G014100.1	ARE	AAACCA	1078	6	+	Zea mays	cis-acting regulatory element essential for the anaerobic induction
Gorai.002G076300.1	ARE	AAACCA	166	6	-	Zea mays	cis-acting regulatory element essential for the anaerobic induction
Gorai.002G076300.1	ARE	AAACCA	1752	6	-	Zea mays	cis-acting regulatory element essential for the anaerobic induction
Gorai.004G219700.1	ARE	AAACCA	206	6	+	Zea mays	cis-acting regulatory element essential for the anaerobic induction
Gorai.004G219700.1	ARE	AAACCA	1688	6	+	Zea mays	cis-acting regulatory element essential for the anaerobic induction
Gorai.004G223100.1	ARE	AAACCA	269	6	+	Zea mays	cis-acting regulatory element essential for the anaerobic induction
Gorai.004G223100.1	ARE	AAACCA	834	6	-	Zea mays	cis-acting regulatory element essential for the anaerobic induction
Gorai.004G223100.1	ARE	AAACCA	1586	6	+	Zea mays	cis-acting regulatory element essential for the anaerobic induction
Gorai.004G223100.1	ARE	AAACCA	1737	6	+	Zea mays	cis-acting regulatory element essential for the anaerobic induction
Gorai.004G248700.1	ARE	AAACCA	765	6	-	Zea mays	cis-acting regulatory element essential for the anaerobic induction
Gorai.004G248700.1	ARE	AAACCA	1965	6	-	Zea mays	cis-acting regulatory element essential for the anaerobic induction
Gorai.004G248700.1	ARE	AAACCA	1972	6	-	Zea mays	cis-acting regulatory element essential for the anaerobic induction
Gorai.005G212100.1	ARE	AAACCA	986	6	+	Zea mays	cis-acting regulatory element essential for the anaerobic induction
Gorai.006G053100.1	ARE	AAACCA	887	6	+	Zea mays	cis-acting regulatory element essential for the anaerobic induction
Gorai.006G053100.1	ARE	AAACCA	1303	6	+	Zea mays	cis-acting regulatory element essential for the anaerobic induction
Gorai.006G053100.1	ARE	AAACCA	1314	6	-	Zea mays	cis-acting regulatory element essential for the anaerobic induction
Gorai.006G053100.1	ARE	AAACCA	1883	6	-	Zea mays	cis-acting regulatory element essential for the anaerobic induction
Gorai.006G218700.1	ARE	AAACCA	98	6	-	Zea mays	cis-acting regulatory element essential for the anaerobic induction
Gorai.006G218700.1	ARE	AAACCA	846	6	+	Zea mays	cis-acting regulatory element essential for the anaerobic induction
Gorai.006G218700.1	ARE	AAACCA	1524	6	+	Zea mays	cis-acting regulatory element essential for the anaerobic induction
Gorai.007G150900.1	ARE	AAACCA	1096	6	+	Zea mays	cis-acting regulatory element essential for the anaerobic induction
Gorai.007G150900.1	ARE	AAACCA	1260	6	-	Zea mays	cis-acting regulatory element essential for the anaerobic induction
Gorai.007G150900.1	ARE	AAACCA	1788	6	+	Zea mays	cis-acting regulatory element essential for the anaerobic induction
Gorai.007G279700.1	ARE	AAACCA	158	6	+	Zea mays	cis-acting regulatory element essential for the anaerobic induction
Gorai.007G279700.1	ARE	AAACCA	844	6	+	Zea mays	cis-acting regulatory element essential for the anaerobic induction
Gorai.007G279700.1	ARE	AAACCA	852	6	-	Zea mays	cis-acting regulatory element essential for the anaerobic induction
Gorai.007G279700.1	ARE	AAACCA	860	6	-	Zea mays	cis-acting regulatory element essential for the anaerobic induction
Gorai.007G279700.1	ARE	AAACCA	1209	6	-	Zea mays	cis-acting regulatory element essential for the anaerobic induction
Gorai.007G279700.1	ARE	AAACCA	1333	6	+	Zea mays	cis-acting regulatory element essential for the anaerobic induction
Gorai.007G279700.1	ARE	AAACCA	1548	6	-	Zea mays	cis-acting regulatory element essential for the anaerobic induction
Gorai.007G279700.1	ARE	AAACCA	1928	6	-	Zea mays	cis-acting regulatory element essential for the anaerobic induction
Gorai.008G147000.1	ARE	AAACCA	1596	6	-	Zea mays	cis-acting regulatory element essential for the anaerobic induction
Gorai.009G034300.1	ARE	AAACCA	1111	6	+	Zea mays	cis-acting regulatory element essential for the anaerobic induction
Gorai.009G034300.1	ARE	AAACCA	1972	6	+	Zea mays	cis-acting regulatory element essential for the anaerobic induction
Gorai.009G040400.1	ARE	AAACCA	1366	6	-	Zea mays	cis-acting regulatory element essential for the anaerobic induction
Gorai.011G164300.1	ARE	AAACCA	1565	6	-	Zea mays	cis-acting regulatory element essential for the anaerobic induction
Gorai.013G068300.1	ARE	AAACCA	1256	6	-	Zea mays	cis-acting regulatory element essential for the anaerobic induction
Gorai.013G166000.1	ARE	AAACCA	242	6	+	Zea mays	cis-acting regulatory element essential for the anaerobic induction
Gorai.013G166000.1	ARE	AAACCA	937	6	-	Zea mays	cis-acting regulatory element essential for the anaerobic induction
Gorai.013G166000.1	ARE	AAACCA	970	6	-	Zea mays	cis-acting regulatory element essential for the anaerobic induction
Gorai.013G226700.1	ARE	AAACCA	776	6	-	Zea mays	cis-acting regulatory element essential for the anaerobic induction
Ga10G1406.1	AuxRR-core	GGTCCAT	578	7	+	Nicotiana tabacum	cis-acting regulatory element involved in auxin responsiveness
Gh_A11G1240.1	AuxRR-core	GGTCCAT	1703	7	+	Nicotiana tabacum	cis-acting regulatory element involved in auxin responsiveness
Gh_A12G1206.1	AuxRR-core	GGTCCAT	163	7	-	Nicotiana tabacum	cis-acting regulatory element involved in auxin responsiveness
Gh_A12G1206.1	AuxRR-core	GGTCCAT	1674	7	+	Nicotiana tabacum	cis-acting regulatory element involved in auxin responsiveness
Gh_D05G3483.1	AuxRR-core	GGTCCAT	307	7	-	Nicotiana tabacum	cis-acting regulatory element involved in auxin responsiveness
Gh_D05G3483.1	AuxRR-core	GGTCCAT	511	7	+	Nicotiana tabacum	cis-acting regulatory element involved in auxin responsiveness
Gh_D11G1387.1	AuxRR-core	GGTCCAT	373	7	+	Nicotiana tabacum	cis-acting regulatory element involved in auxin responsiveness
Gh_D11G1387.1	AuxRR-core	GGTCCAT	1718	7	+	Nicotiana tabacum	cis-acting regulatory element involved in auxin responsiveness
GOBAR_DD04667.1	AuxRR-core	GGTCCAT	142	7	+	Nicotiana tabacum	cis-acting regulatory element involved in auxin responsiveness
GOBAR_DD10586.1	AuxRR-core	GGTCCAT	165	7	+	Nicotiana tabacum	cis-acting regulatory element involved in auxin responsiveness
GOBAR_DD10586.1	AuxRR-core	GGTCCAT	1503	7	+	Nicotiana tabacum	cis-acting regulatory element involved in auxin responsiveness
Gorai.006G053100.1	AuxRR-core	GGTCCAT	332	7	-	Nicotiana tabacum	cis-acting regulatory element involved in auxin responsiveness
Gorai.007G150900.1	AuxRR-core	GGTCCAT	1254	7	+	Nicotiana tabacum	cis-acting regulatory element involved in auxin responsiveness
Gorai.009G430900.1	AuxRR-core	GGTCCAT	451	7	-	Nicotiana tabacum	cis-acting regulatory element involved in auxin responsiveness
Gorai.009G430900.1	AuxRR-core	GGTCCAT	655	7	+	Nicotiana tabacum	cis-acting regulatory element involved in auxin responsiveness
Ga08G2238.1	circadian	CAAAGATATC	1029	9	+	Lycopersicon esculentum	cis-acting regulatory element involved in circadian control
Ga08G2257.1	circadian	CAAAGATATC	474	9	-	Lycopersicon esculentum	cis-acting regulatory element involved in circadian control
Ga10G1406.1	circadian	CAAAGATATC	239	9	+	Lycopersicon esculentum	cis-acting regulatory element involved in circadian control
Ga11G1053.1	circadian	CAAAGATATC	1286	9	+	Lycopersicon esculentum	cis-acting regulatory element involved in circadian control
Gh_A08G1706.1	circadian	CAAAGATATC	991	9	-	Lycopersicon esculentum	cis-acting regulatory element involved in circadian control
Gh_A08G1706.1	circadian	CAAAGATATC	1622	9	+	Lycopersicon esculentum	cis-acting regulatory element involved in circadian control
Gh_A08G2361.1	circadian	CAAAGATATC	1021	9	+	Lycopersicon esculentum	cis-acting regulatory element involved in circadian control
Gh_A11G1240.1	circadian	CAAAGATATC	1541	9	-	Lycopersicon esculentum	cis-acting regulatory element involved in circadian control
Gh_A11G2268.1	circadian	CAAAGATATC	139	9	+	Lycopersicon esculentum	cis-acting regulatory element involved in circadian control
Gh_D08G2063.1	circadian	CAAAGATATC	991	9	-	Lycopersicon esculentum	cis-acting regulatory element involved in circadian control
Gh_D08G2063.1	circadian	CAAAGATATC	1622	9	+	Lycopersicon esculentum	cis-acting regulatory element involved in circadian control
Gh_D08G2063.1	circadian	CAAAGATATC	1945	9	+	Lycopersicon esculentum	cis-acting regulatory element involved in circadian control
GOBAR_AA19615.1	circadian	CAAAGATATC	1702	9	+	Lycopersicon esculentum	cis-acting regulatory element involved in circadian control
GOBAR_AA25555.1	circadian	CAAAGATATC	492	9	+	Lycopersicon esculentum	cis-acting regulatory element involved in circadian control
GOBAR_AA25555.1	circadian	CAAAGATATC	1623	9	+	Lycopersicon esculentum	cis-acting regulatory element involved in circadian control
GOBAR_AA27044.1	circadian	CAAAGATATC	10	9	-	Lycopersicon esculentum	cis-acting regulatory element involved in circadian control
GOBAR_DD28035.1	circadian	CAAAGATATC	365	9	-	Lycopersicon esculentum	cis-acting regulatory element involved in circadian control
GOBAR_DD28035.1	circadian	CAAAGATATC	996	9	+	Lycopersicon esculentum	cis-acting regulatory element involved in circadian control
GOBAR_DD32238.1	circadian	CAAAGATATC	269	9	-	Lycopersicon esculentum	cis-acting regulatory element involved in circadian control
Ga01G0730.1	G-Box	CACGTT	428	6	-	Pisum sativum	cis-acting regulatory element involved in light responsiveness
Ga03G2208.1	G-Box	CACGTG	343	6	+	Pisum sativum	cis-acting regulatory element involved in light responsiveness
Ga03G2208.1	G-box	CACGTG	343	6	+	Arabidopsis thaliana	cis-acting regulatory element involved in light responsiveness
Ga03G2208.1	G-box	CACGTC	424	6	-	Zea mays	cis-acting regulatory element involved in light responsiveness
Ga05G0342.1	G-Box	CACGTT	1357	6	-	Pisum sativum	cis-acting regulatory element involved in light responsiveness
Ga05G0342.1	G-box	CACGTC	186	6	+	Zea mays	cis-acting regulatory element involved in light responsiveness
Ga05G0409.1	G-box	CACGTC	188	6	-	Zea mays	cis-acting regulatory element involved in light responsiveness
Ga05G0409.1	G-box	CACGTC	1892	6	-	Zea mays	cis-acting regulatory element involved in light responsiveness
Ga05G4016.1	G-Box	CACGTG	830	6	+	Pisum sativum	cis-acting regulatory element involved in light responsiveness
Ga05G4016.1	G-Box	CACGTT	1222	6	-	Pisum sativum	cis-acting regulatory element involved in light responsiveness
Ga05G4016.1	G-Box	CACGTG	1606	6	-	Pisum sativum	cis-acting regulatory element involved in light responsiveness
Ga05G4016.1	G-box	CACGTG	830	6	+	Arabidopsis thaliana	cis-acting regulatory element involved in light responsiveness
Ga05G4016.1	G-box	CACGTG	1606	6	-	Arabidopsis thaliana	cis-acting regulatory element involved in light responsiveness
Ga07G0148.1	G-box	CACGTC	221	6	-	Zea mays	cis-acting regulatory element involved in light responsiveness
Ga07G0148.1	G-box	CACGAC	1949	6	-	Zea mays	cis-acting regulatory element involved in light responsiveness
Ga08G2526.1	G-box	GCCACGTGGA	1762	9	-	Arabidopsis thaliana	cis-acting regulatory element involved in light responsiveness
Ga08G2526.1	G-Box	TCCACATGGCA	1762	10	+	Triticum aestivum	cis-acting regulatory element involved in light responsiveness
Ga09G2245.1	G-box	CACGTC	1493	6	+	Zea mays	cis-acting regulatory element involved in light responsiveness
Ga11G1053.1	G-box	CACGTC	1682	6	-	Zea mays	cis-acting regulatory element involved in light responsiveness
Ga11G1053.1	G-box	CACGAC	1772	6	-	Zea mays	cis-acting regulatory element involved in light responsiveness
Ga11G2625.1	G-Box	CACGTG	412	6	+	Pisum sativum	cis-acting regulatory element involved in light responsiveness
Ga11G2625.1	G-Box	CACGTG	1338	6	-	Pisum sativum	cis-acting regulatory element involved in light responsiveness
Ga11G2625.1	G-box	TACGTG	376	6	-	Arabidopsis thaliana	cis-acting regulatory element involved in light responsiveness
Ga11G2625.1	G-box	CACGTG	412	6	+	Arabidopsis thaliana	cis-acting regulatory element involved in light responsiveness
Ga11G2625.1	G-box	TACGTG	923	6	-	Arabidopsis thaliana	cis-acting regulatory element involved in light responsiveness
Ga11G2625.1	G-box	TACGTG	937	6	-	Arabidopsis thaliana	cis-acting regulatory element involved in light responsiveness
Ga11G2625.1	G-box	CACGTG	1338	6	-	Arabidopsis thaliana	cis-acting regulatory element involved in light responsiveness
Ga12G1568.1	G-box	TAACACGTAG	694	9	+	Brassica oleracea	cis-acting regulatory element involved in light responsiveness
Ga12G1568.1	G-box	TACGTG	697	6	-	Arabidopsis thaliana	cis-acting regulatory element involved in light responsiveness
Ga12G1568.1	G-box	CACGAC	1706	6	-	Zea mays	cis-acting regulatory element involved in light responsiveness
Ga13G0692.1	G-box	CACGTG	636	6	+	Arabidopsis thaliana	cis-acting regulatory element involved in light responsiveness
Ga13G0692.1	G-Box	CACGTG	636	6	+	Pisum sativum	cis-acting regulatory element involved in light responsiveness
Ga13G1789.1	G-Box	CACGTT	1815	6	+	Pisum sativum	cis-acting regulatory element involved in light responsiveness
Ga13G1789.1	G-box	TAACACGTAG	48	9	+	Brassica oleracea	cis-acting regulatory element involved in light responsiveness
Gh_A01G0518.1	G-Box	CACGTT	429	6	-	Pisum sativum	cis-acting regulatory element involved in light responsiveness
Gh_A03G2151.1	G-box	CACGTG	351	6	+	Arabidopsis thaliana	cis-acting regulatory element involved in light responsiveness
Gh_A03G2151.1	G-box	CACGTC	432	6	-	Zea mays	cis-acting regulatory element involved in light responsiveness
Gh_A03G2151.1	G-Box	CACGTG	351	6	+	Pisum sativum	cis-acting regulatory element involved in light responsiveness
Gh_A05G0243.1	G-Box	CACGTT	991	6	-	Pisum sativum	cis-acting regulatory element involved in light responsiveness
Gh_A05G0287.1	G-box	TACGTG	672	6	+	Arabidopsis thaliana	cis-acting regulatory element involved in light responsiveness
Gh_A05G0287.1	G-box	CACGTC	1675	6	-	Zea mays	cis-acting regulatory element involved in light responsiveness
Gh_A07G0128.1	G-box	CACGAC	736	6	-	Zea mays	cis-acting regulatory element involved in light responsiveness
Gh_A08G1928.1	G-box	GCCACGTGGA	607	9	-	Arabidopsis thaliana	cis-acting regulatory element involved in light responsiveness
Gh_A08G1928.1	G-Box	TCCACATGGCA	607	10	+	Triticum aestivum	cis-acting regulatory element involved in light responsiveness
Gh_A08G1928.1	G-Box	CACGTT	1640	6	-	Pisum sativum	cis-acting regulatory element involved in light responsiveness
Gh_A09G1792.1	G-box	CACGTC	586	6	+	Zea mays	cis-acting regulatory element involved in light responsiveness
Gh_A10G1061.1	G-box	CACGAC	1354	6	+	Zea mays	cis-acting regulatory element involved in light responsiveness
Gh_A10G1061.1	G-box	CACGAC	1382	6	-	Zea mays	cis-acting regulatory element involved in light responsiveness
Gh_A11G1240.1	G-Box	CACGTG	863	6	+	Pisum sativum	cis-acting regulatory element involved in light responsiveness
Gh_A11G1240.1	G-box	TACGTG	447	6	-	Arabidopsis thaliana	cis-acting regulatory element involved in light responsiveness
Gh_A11G1240.1	G-box	TACGTG	461	6	-	Arabidopsis thaliana	cis-acting regulatory element involved in light responsiveness
Gh_A11G1240.1	G-box	CACGTG	863	6	+	Arabidopsis thaliana	cis-acting regulatory element involved in light responsiveness
Gh_A11G2268.1	G-box	CACGTC	535	6	-	Zea mays	cis-acting regulatory element involved in light responsiveness
Gh_A11G2268.1	G-box	CACGAC	625	6	-	Zea mays	cis-acting regulatory element involved in light responsiveness
Gh_A12G1206.1	G-box	CACGTC	1142	6	+	Zea mays	cis-acting regulatory element involved in light responsiveness
Gh_A13G0531.1	G-Box	CACGTG	661	6	+	Pisum sativum	cis-acting regulatory element involved in light responsiveness
Gh_A13G0531.1	G-box	CACGTG	661	6	+	Arabidopsis thaliana	cis-acting regulatory element involved in light responsiveness
Gh_A13G1216.1	G-Box	CACGTT	1634	6	-	Pisum sativum	cis-acting regulatory element involved in light responsiveness
Gh_A13G1216.1	G-Box	CACGTT	1815	6	+	Pisum sativum	cis-acting regulatory element involved in light responsiveness
Gh_D01G0530.1	G-Box	CACGTT	736	6	-	Pisum sativum	cis-acting regulatory element involved in light responsiveness
Gh_D05G0388.1	G-box	CACGTC	1674	6	-	Zea mays	cis-acting regulatory element involved in light responsiveness
Gh_D05G3483.1	G-Box	CACGTT	569	6	+	Pisum sativum	cis-acting regulatory element involved in light responsiveness
Gh_D07G2389.1	G-box	CACGAC	746	6	-	Zea mays	cis-acting regulatory element involved in light responsiveness
Gh_D08G2035.1	G-box	CACGTC	117	6	-	Zea mays	cis-acting regulatory element involved in light responsiveness
Gh_D08G2035.1	G-box	TACGTG	1034	6	+	Arabidopsis thaliana	cis-acting regulatory element involved in light responsiveness
Gh_D08G2063.1	G-box	TACGTG	1073	6	+	Arabidopsis thaliana	cis-acting regulatory element involved in light responsiveness
Gh_D08G2294.1	G-box	GCCACGTGGA	659	9	-	Arabidopsis thaliana	cis-acting regulatory element involved in light responsiveness
Gh_D08G2294.1	G-Box	TCCACATGGCA	659	10	+	Triticum aestivum	cis-acting regulatory element involved in light responsiveness
Gh_D08G2294.1	G-Box	CACGTT	1646	6	-	Pisum sativum	cis-acting regulatory element involved in light responsiveness
Gh_D09G1914.1	G-box	CACGTC	657	6	+	Zea mays	cis-acting regulatory element involved in light responsiveness
Gh_D10G0537.1	G-box	TAACACGTAG	1802	9	-	Brassica oleracea	cis-acting regulatory element involved in light responsiveness
Gh_D10G1457.1	G-box	CACGAC	1359	6	+	Zea mays	cis-acting regulatory element involved in light responsiveness
Gh_D10G1457.1	G-box	CACGAC	1387	6	-	Zea mays	cis-acting regulatory element involved in light responsiveness
Gh_D10G1457.1	G-box	CACGAC	1574	6	-	Zea mays	cis-acting regulatory element involved in light responsiveness
Gh_D11G1387.1	G-box	TACGTG	477	6	-	Arabidopsis thaliana	cis-acting regulatory element involved in light responsiveness
Gh_D11G1387.1	G-box	TACGTG	890	6	-	Arabidopsis thaliana	cis-acting regulatory element involved in light responsiveness
Gh_D11G2576.1	G-box	CACGTC	521	6	-	Zea mays	cis-acting regulatory element involved in light responsiveness
Gh_D11G2576.1	G-box	CACGAC	611	6	-	Zea mays	cis-acting regulatory element involved in light responsiveness
Gh_D12G1329.1	G-box	TAACACGTAG	694	9	+	Brassica oleracea	cis-acting regulatory element involved in light responsiveness
Gh_D12G1329.1	G-box	TACGTG	697	6	-	Arabidopsis thaliana	cis-acting regulatory element involved in light responsiveness
Gh_D12G1329.1	G-box	CACGAC	739	6	-	Zea mays	cis-acting regulatory element involved in light responsiveness
Gh_D12G1329.1	G-box	CACGAC	1705	6	-	Zea mays	cis-acting regulatory element involved in light responsiveness
Gh_D13G0598.1	G-Box	CACGTG	786	6	+	Pisum sativum	cis-acting regulatory element involved in light responsiveness
Gh_D13G0598.1	G-box	CACGAC	499	6	-	Zea mays	cis-acting regulatory element involved in light responsiveness
Gh_D13G0598.1	G-box	CACGTG	786	6	+	Arabidopsis thaliana	cis-acting regulatory element involved in light responsiveness
Gh_D13G1513.1	G-box	TAACACGTAG	714	9	+	Brassica oleracea	cis-acting regulatory element involved in light responsiveness
Gh_D13G1513.1	G-box	CACGAC	800	6	+	Zea mays	cis-acting regulatory element involved in light responsiveness
Gh_D13G1513.1	G-Box	CACGTT	1321	6	+	Pisum sativum	cis-acting regulatory element involved in light responsiveness
Gh_D13G1513.1	G-Box	CACGTT	1817	6	+	Pisum sativum	cis-acting regulatory element involved in light responsiveness
GOBAR_AA03193.1	G-box	GCCACGTGGA	674	9	+	Arabidopsis thaliana	cis-acting regulatory element involved in light responsiveness
GOBAR_AA03193.1	G-box	TACGTG	676	6	+	Arabidopsis thaliana	cis-acting regulatory element involved in light responsiveness
GOBAR_AA09213.1	G-box	CACGTG	639	6	+	Arabidopsis thaliana	cis-acting regulatory element involved in light responsiveness
GOBAR_AA09213.1	G-Box	CACGTG	639	6	+	Pisum sativum	cis-acting regulatory element involved in light responsiveness
GOBAR_AA09975.1	G-Box	CACGTT	661	6	+	Pisum sativum	cis-acting regulatory element involved in light responsiveness
GOBAR_AA09975.1	G-Box	CACGTG	1479	6	-	Pisum sativum	cis-acting regulatory element involved in light responsiveness
GOBAR_AA09975.1	G-box	CACGTG	1479	6	-	Arabidopsis thaliana	cis-acting regulatory element involved in light responsiveness
GOBAR_AA11665.1	G-box	CACGTC	42	6	+	Zea mays	cis-acting regulatory element involved in light responsiveness
GOBAR_AA11665.1	G-box	CACGTG	457	6	+	Arabidopsis thaliana	cis-acting regulatory element involved in light responsiveness
GOBAR_AA11665.1	G-Box	CACGTG	457	6	+	Pisum sativum	cis-acting regulatory element involved in light responsiveness
GOBAR_AA13200.1	G-Box	CACGTT	428	6	-	Pisum sativum	cis-acting regulatory element involved in light responsiveness
GOBAR_AA19615.1	G-Box	CACGTT	147	6	-	Pisum sativum	cis-acting regulatory element involved in light responsiveness
GOBAR_AA19615.1	G-Box	CACGTT	198	6	+	Pisum sativum	cis-acting regulatory element involved in light responsiveness
GOBAR_AA19615.1	G-box	CACGAC	1800	6	+	Zea mays	cis-acting regulatory element involved in light responsiveness
GOBAR_AA21005.1	G-Box	TCCACATGGCA	611	10	+	Triticum aestivum	cis-acting regulatory element involved in light responsiveness
GOBAR_AA21005.1	G-Box	CACGTT	1642	6	-	Pisum sativum	cis-acting regulatory element involved in light responsiveness
GOBAR_AA21005.1	G-box	GCCACGTGGA	611	9	-	Arabidopsis thaliana	cis-acting regulatory element involved in light responsiveness
GOBAR_AA25446.1	G-box	CACGAC	752	6	-	Zea mays	cis-acting regulatory element involved in light responsiveness
GOBAR_AA27044.1	G-box	TAACACGTAG	702	9	+	Brassica oleracea	cis-acting regulatory element involved in light responsiveness
GOBAR_AA27044.1	G-box	TACGTG	705	6	-	Arabidopsis thaliana	cis-acting regulatory element involved in light responsiveness
GOBAR_AA27044.1	G-box	CACGAC	1706	6	-	Zea mays	cis-acting regulatory element involved in light responsiveness
GOBAR_AA30152.1	G-Box	CACGTT	1394	6	-	Pisum sativum	cis-acting regulatory element involved in light responsiveness
GOBAR_AA30152.1	G-box	CACGTC	223	6	+	Zea mays	cis-acting regulatory element involved in light responsiveness
GOBAR_AA34587.1	G-box	CACGTC	587	6	+	Zea mays	cis-acting regulatory element involved in light responsiveness
GOBAR_AA35722.1	G-box	TACGTG	271	6	-	Arabidopsis thaliana	cis-acting regulatory element involved in light responsiveness
GOBAR_AA35722.1	G-box	TACGTG	285	6	-	Arabidopsis thaliana	cis-acting regulatory element involved in light responsiveness
GOBAR_AA35722.1	G-box	CACGTG	687	6	+	Arabidopsis thaliana	cis-acting regulatory element involved in light responsiveness
GOBAR_AA35722.1	G-box	CACGTG	1420	6	-	Arabidopsis thaliana	cis-acting regulatory element involved in light responsiveness
GOBAR_AA35722.1	G-Box	CACGTG	687	6	+	Pisum sativum	cis-acting regulatory element involved in light responsiveness
GOBAR_AA35722.1	G-Box	CACGTG	1420	6	-	Pisum sativum	cis-acting regulatory element involved in light responsiveness
GOBAR_AA37217.1	G-box	CACGTC	1677	6	-	Zea mays	cis-acting regulatory element involved in light responsiveness
GOBAR_AA38735.1	G-box	TACGTG	671	6	+	Arabidopsis thaliana	cis-acting regulatory element involved in light responsiveness
GOBAR_AA38735.1	G-box	CACGTC	1675	6	-	Zea mays	cis-acting regulatory element involved in light responsiveness
GOBAR_AA40388.1	G-box	CACGTG	787	6	+	Arabidopsis thaliana	cis-acting regulatory element involved in light responsiveness
GOBAR_AA40388.1	G-Box	CACGTG	787	6	+	Pisum sativum	cis-acting regulatory element involved in light responsiveness
GOBAR_DD05941.1	G-box	CACGAC	743	6	-	Zea mays	cis-acting regulatory element involved in light responsiveness
GOBAR_DD10586.1	G-box	TACGTG	269	6	-	Arabidopsis thaliana	cis-acting regulatory element involved in light responsiveness
GOBAR_DD10586.1	G-box	TACGTG	673	6	-	Arabidopsis thaliana	cis-acting regulatory element involved in light responsiveness
GOBAR_DD11268.1	G-box	CACGAC	1358	6	+	Zea mays	cis-acting regulatory element involved in light responsiveness
GOBAR_DD11268.1	G-box	CACGAC	1386	6	-	Zea mays	cis-acting regulatory element involved in light responsiveness
GOBAR_DD11268.1	G-box	CACGAC	1573	6	-	Zea mays	cis-acting regulatory element involved in light responsiveness
GOBAR_DD12831.1	G-box	CACGTC	1418	6	-	Zea mays	cis-acting regulatory element involved in light responsiveness
GOBAR_DD12831.1	G-box	TACGTG	1806	6	+	Arabidopsis thaliana	cis-acting regulatory element involved in light responsiveness
GOBAR_DD13520.1	G-box	TAACACGTAG	734	9	+	Brassica oleracea	cis-acting regulatory element involved in light responsiveness
GOBAR_DD13520.1	G-box	CACGAC	820	6	+	Zea mays	cis-acting regulatory element involved in light responsiveness
GOBAR_DD13520.1	G-Box	CACGTT	1815	6	+	Pisum sativum	cis-acting regulatory element involved in light responsiveness
GOBAR_DD13814.1	G-box	TAACACGTAG	1802	9	-	Brassica oleracea	cis-acting regulatory element involved in light responsiveness
GOBAR_DD13861.1	G-Box	CACGTT	657	6	-	Pisum sativum	cis-acting regulatory element involved in light responsiveness
GOBAR_DD14065.1	G-box	CACGTC	738	6	-	Zea mays	cis-acting regulatory element involved in light responsiveness
GOBAR_DD14065.1	G-box	CACGAC	828	6	-	Zea mays	cis-acting regulatory element involved in light responsiveness
GOBAR_DD15931.1	G-box	CACGAC	499	6	-	Zea mays	cis-acting regulatory element involved in light responsiveness
GOBAR_DD15931.1	G-box	CACGTG	786	6	+	Arabidopsis thaliana	cis-acting regulatory element involved in light responsiveness
GOBAR_DD15931.1	G-Box	CACGTG	786	6	+	Pisum sativum	cis-acting regulatory element involved in light responsiveness
GOBAR_DD19680.1	G-box	TAACACGTAG	693	9	+	Brassica oleracea	cis-acting regulatory element involved in light responsiveness
GOBAR_DD19680.1	G-box	TACGTG	696	6	-	Arabidopsis thaliana	cis-acting regulatory element involved in light responsiveness
GOBAR_DD19680.1	G-box	CACGAC	738	6	-	Zea mays	cis-acting regulatory element involved in light responsiveness
GOBAR_DD19680.1	G-box	CACGAC	1705	6	-	Zea mays	cis-acting regulatory element involved in light responsiveness
GOBAR_DD28035.1	G-box	TACGTG	447	6	+	Arabidopsis thaliana	cis-acting regulatory element involved in light responsiveness
GOBAR_DD28035.1	G-box	TACGTG	1462	6	+	Arabidopsis thaliana	cis-acting regulatory element involved in light responsiveness
GOBAR_DD32238.1	G-Box	CACGTG	63	6	+	Pisum sativum	cis-acting regulatory element involved in light responsiveness
GOBAR_DD32238.1	G-box	tgACACGTGGCA	60	11	-	Lycopersicon esculentum	cis-acting regulatory element involved in light responsiveness
GOBAR_DD32238.1	G-box	CACGTG	63	6	+	Arabidopsis thaliana	cis-acting regulatory element involved in light responsiveness
GOBAR_DD32697.1	G-box	GCCACGTGGA	659	9	-	Arabidopsis thaliana	cis-acting regulatory element involved in light responsiveness
GOBAR_DD32697.1	G-Box	TCCACATGGCA	659	10	+	Triticum aestivum	cis-acting regulatory element involved in light responsiveness
GOBAR_DD32697.1	G-Box	CACGTT	1646	6	-	Pisum sativum	cis-acting regulatory element involved in light responsiveness
GOBAR_DD34721.1	G-box	CACGTC	660	6	+	Zea mays	cis-acting regulatory element involved in light responsiveness
Gorai.001G014100.1	G-box	CACGTC	745	6	+	Zea mays	cis-acting regulatory element involved in light responsiveness
Gorai.002G076300.1	G-Box	CACGTT	1086	6	-	Pisum sativum	cis-acting regulatory element involved in light responsiveness
Gorai.002G076300.1	G-box	CACGTC	1093	6	+	Zea mays	cis-acting regulatory element involved in light responsiveness
Gorai.004G219700.1	G-box	TACGTG	681	6	+	Arabidopsis thaliana	cis-acting regulatory element involved in light responsiveness
Gorai.004G248700.1	G-Box	TCCACATGGCA	663	10	+	Triticum aestivum	cis-acting regulatory element involved in light responsiveness
Gorai.004G248700.1	G-box	GCCACGTGGA	663	9	-	Arabidopsis thaliana	cis-acting regulatory element involved in light responsiveness
Gorai.005G212100.1	G-box	CCACGTAA	232	8	+	Brassica napus	cis-acting regulatory element involved in light responsiveness
Gorai.005G212100.1	G-box	TACGTG	233	6	-	Arabidopsis thaliana	cis-acting regulatory element involved in light responsiveness
Gorai.005G212100.1	G-box	CACGTC	872	6	+	Zea mays	cis-acting regulatory element involved in light responsiveness
Gorai.006G053100.1	G-box	CACGAC	664	6	-	Zea mays	cis-acting regulatory element involved in light responsiveness
Gorai.006G053100.1	G-box	CACGAC	700	6	+	Zea mays	cis-acting regulatory element involved in light responsiveness
Gorai.006G053100.1	G-Box	CACGTT	61	6	+	Pisum sativum	cis-acting regulatory element involved in light responsiveness
Gorai.006G218700.1	G-box	CACGTC	1510	6	+	Zea mays	cis-acting regulatory element involved in light responsiveness
Gorai.007G150900.1	G-box	CACGTG	833	6	+	Arabidopsis thaliana	cis-acting regulatory element involved in light responsiveness
Gorai.007G150900.1	G-box	TACGTG	1358	6	-	Arabidopsis thaliana	cis-acting regulatory element involved in light responsiveness
Gorai.007G150900.1	G-box	TACGTG	1776	6	-	Arabidopsis thaliana	cis-acting regulatory element involved in light responsiveness
Gorai.007G150900.1	G-Box	CACGTG	833	6	+	Pisum sativum	cis-acting regulatory element involved in light responsiveness
Gorai.007G279700.1	G-box	CACGTC	528	6	-	Zea mays	cis-acting regulatory element involved in light responsiveness
Gorai.007G279700.1	G-box	CACGAC	618	6	-	Zea mays	cis-acting regulatory element involved in light responsiveness
Gorai.008G147000.1	G-box	TAACACGTAG	1780	9	+	Brassica oleracea	cis-acting regulatory element involved in light responsiveness
Gorai.008G147000.1	G-box	TACGTG	1783	6	-	Arabidopsis thaliana	cis-acting regulatory element involved in light responsiveness
Gorai.009G034300.1	G-Box	CACGTG	234	6	+	Pisum sativum	cis-acting regulatory element involved in light responsiveness
Gorai.009G034300.1	G-Box	TCCACATGGCA	318	11	-	Triticum aestivum	cis-acting regulatory element involved in light responsiveness
Gorai.009G034300.1	G-box	CACGTG	234	6	+	Arabidopsis thaliana	cis-acting regulatory element involved in light responsiveness
Gorai.009G034300.1	G-box	CTTCCACGTGGCA	318	12	-	Arabidopsis thaliana	cis-acting regulatory element involved in light responsiveness
Gorai.009G034300.1	G-box	GCCACGTGGA	319	9	+	Arabidopsis thaliana	cis-acting regulatory element involved in light responsiveness
Gorai.009G034300.1	G-box	TACGTG	1336	6	+	Arabidopsis thaliana	cis-acting regulatory element involved in light responsiveness
Gorai.009G040400.1	G-box	CACGTC	421	6	-	Zea mays	cis-acting regulatory element involved in light responsiveness
Gorai.013G068300.1	G-Box	CACGTT	1443	6	+	Pisum sativum	cis-acting regulatory element involved in light responsiveness
Gorai.013G068300.1	G-Box	CACGTG	1686	6	-	Pisum sativum	cis-acting regulatory element involved in light responsiveness
Gorai.013G068300.1	G-box	CACGTC	1485	6	+	Zea mays	cis-acting regulatory element involved in light responsiveness
Gorai.013G068300.1	G-box	CACGTG	1686	6	-	Arabidopsis thaliana	cis-acting regulatory element involved in light responsiveness
Gorai.013G166000.1	G-box	TAACACGTAG	1014	9	+	Brassica oleracea	cis-acting regulatory element involved in light responsiveness
Gorai.013G166000.1	G-box	CACGAC	1100	6	+	Zea mays	cis-acting regulatory element involved in light responsiveness
GOBAR_DD14065.1	RY-element	CATGCATG	142	8	+	Helianthus annuus	cis-acting regulatory element involved in seed-specific regulation
Ga03G2208.1	TGACG-motif	TGACG	423	5	+	Hordeum vulgare	cis-acting regulatory element involved in the MeJA-responsiveness
Ga03G2208.1	TGACG-motif	TGACG	1691	5	+	Hordeum vulgare	cis-acting regulatory element involved in the MeJA-responsiveness
Ga03G2208.1	CGTCA-motif	CGTCA	423	5	-	Hordeum vulgare	cis-acting regulatory element involved in the MeJA-responsiveness
Ga03G2208.1	CGTCA-motif	CGTCA	1691	5	-	Hordeum vulgare	cis-acting regulatory element involved in the MeJA-responsiveness
Ga05G0342.1	TGACG-motif	TGACG	1296	5	-	Hordeum vulgare	cis-acting regulatory element involved in the MeJA-responsiveness
Ga05G0342.1	CGTCA-motif	CGTCA	1296	5	+	Hordeum vulgare	cis-acting regulatory element involved in the MeJA-responsiveness
Ga05G0409.1	TGACG-motif	TGACG	187	5	+	Hordeum vulgare	cis-acting regulatory element involved in the MeJA-responsiveness
Ga05G0409.1	TGACG-motif	TGACG	282	5	+	Hordeum vulgare	cis-acting regulatory element involved in the MeJA-responsiveness
Ga05G0409.1	TGACG-motif	TGACG	716	5	+	Hordeum vulgare	cis-acting regulatory element involved in the MeJA-responsiveness
Ga05G0409.1	TGACG-motif	TGACG	1022	5	+	Hordeum vulgare	cis-acting regulatory element involved in the MeJA-responsiveness
Ga05G0409.1	TGACG-motif	TGACG	1891	5	+	Hordeum vulgare	cis-acting regulatory element involved in the MeJA-responsiveness
Ga05G0409.1	CGTCA-motif	CGTCA	187	5	-	Hordeum vulgare	cis-acting regulatory element involved in the MeJA-responsiveness
Ga05G0409.1	CGTCA-motif	CGTCA	282	5	-	Hordeum vulgare	cis-acting regulatory element involved in the MeJA-responsiveness
Ga05G0409.1	CGTCA-motif	CGTCA	716	5	-	Hordeum vulgare	cis-acting regulatory element involved in the MeJA-responsiveness
Ga05G0409.1	CGTCA-motif	CGTCA	1022	5	-	Hordeum vulgare	cis-acting regulatory element involved in the MeJA-responsiveness
Ga05G0409.1	CGTCA-motif	CGTCA	1891	5	-	Hordeum vulgare	cis-acting regulatory element involved in the MeJA-responsiveness
Ga05G4016.1	TGACG-motif	TGACG	111	5	+	Hordeum vulgare	cis-acting regulatory element involved in the MeJA-responsiveness
Ga05G4016.1	TGACG-motif	TGACG	944	5	-	Hordeum vulgare	cis-acting regulatory element involved in the MeJA-responsiveness
Ga05G4016.1	CGTCA-motif	CGTCA	111	5	-	Hordeum vulgare	cis-acting regulatory element involved in the MeJA-responsiveness
Ga05G4016.1	CGTCA-motif	CGTCA	944	5	+	Hordeum vulgare	cis-acting regulatory element involved in the MeJA-responsiveness
Ga05G4019.1	CGTCA-motif	CGTCA	567	5	+	Hordeum vulgare	cis-acting regulatory element involved in the MeJA-responsiveness
Ga05G4019.1	TGACG-motif	TGACG	567	5	-	Hordeum vulgare	cis-acting regulatory element involved in the MeJA-responsiveness
Ga07G0148.1	CGTCA-motif	CGTCA	220	5	-	Hordeum vulgare	cis-acting regulatory element involved in the MeJA-responsiveness
Ga07G0148.1	CGTCA-motif	CGTCA	1834	5	+	Hordeum vulgare	cis-acting regulatory element involved in the MeJA-responsiveness
Ga07G0148.1	TGACG-motif	TGACG	220	5	+	Hordeum vulgare	cis-acting regulatory element involved in the MeJA-responsiveness
Ga07G0148.1	TGACG-motif	TGACG	1834	5	-	Hordeum vulgare	cis-acting regulatory element involved in the MeJA-responsiveness
Ga08G2257.1	CGTCA-motif	CGTCA	61	5	-	Hordeum vulgare	cis-acting regulatory element involved in the MeJA-responsiveness
Ga08G2257.1	CGTCA-motif	CGTCA	145	5	-	Hordeum vulgare	cis-acting regulatory element involved in the MeJA-responsiveness
Ga08G2257.1	CGTCA-motif	CGTCA	1331	5	+	Hordeum vulgare	cis-acting regulatory element involved in the MeJA-responsiveness
Ga08G2257.1	CGTCA-motif	CGTCA	1466	5	+	Hordeum vulgare	cis-acting regulatory element involved in the MeJA-responsiveness
Ga08G2257.1	TGACG-motif	TGACG	61	5	+	Hordeum vulgare	cis-acting regulatory element involved in the MeJA-responsiveness
Ga08G2257.1	TGACG-motif	TGACG	145	5	+	Hordeum vulgare	cis-acting regulatory element involved in the MeJA-responsiveness
Ga08G2257.1	TGACG-motif	TGACG	1331	5	-	Hordeum vulgare	cis-acting regulatory element involved in the MeJA-responsiveness
Ga08G2257.1	TGACG-motif	TGACG	1466	5	-	Hordeum vulgare	cis-acting regulatory element involved in the MeJA-responsiveness
Ga08G2526.1	CGTCA-motif	CGTCA	1611	5	+	Hordeum vulgare	cis-acting regulatory element involved in the MeJA-responsiveness
Ga08G2526.1	CGTCA-motif	CGTCA	1952	5	-	Hordeum vulgare	cis-acting regulatory element involved in the MeJA-responsiveness
Ga08G2526.1	TGACG-motif	TGACG	1611	5	-	Hordeum vulgare	cis-acting regulatory element involved in the MeJA-responsiveness
Ga08G2526.1	TGACG-motif	TGACG	1952	5	+	Hordeum vulgare	cis-acting regulatory element involved in the MeJA-responsiveness
Ga09G0757.1	CGTCA-motif	CGTCA	1083	5	-	Hordeum vulgare	cis-acting regulatory element involved in the MeJA-responsiveness
Ga09G0757.1	TGACG-motif	TGACG	1083	5	+	Hordeum vulgare	cis-acting regulatory element involved in the MeJA-responsiveness
Ga09G2245.1	CGTCA-motif	CGTCA	357	5	-	Hordeum vulgare	cis-acting regulatory element involved in the MeJA-responsiveness
Ga09G2245.1	TGACG-motif	TGACG	357	5	+	Hordeum vulgare	cis-acting regulatory element involved in the MeJA-responsiveness
Ga10G1406.1	TGACG-motif	TGACG	166	5	+	Hordeum vulgare	cis-acting regulatory element involved in the MeJA-responsiveness
Ga10G1406.1	TGACG-motif	TGACG	218	5	-	Hordeum vulgare	cis-acting regulatory element involved in the MeJA-responsiveness
Ga10G1406.1	CGTCA-motif	CGTCA	166	5	-	Hordeum vulgare	cis-acting regulatory element involved in the MeJA-responsiveness
Ga10G1406.1	CGTCA-motif	CGTCA	218	5	+	Hordeum vulgare	cis-acting regulatory element involved in the MeJA-responsiveness
Ga11G1053.1	TGACG-motif	TGACG	598	5	-	Hordeum vulgare	cis-acting regulatory element involved in the MeJA-responsiveness
Ga11G1053.1	CGTCA-motif	CGTCA	598	5	+	Hordeum vulgare	cis-acting regulatory element involved in the MeJA-responsiveness
Ga13G0692.1	CGTCA-motif	CGTCA	840	5	+	Hordeum vulgare	cis-acting regulatory element involved in the MeJA-responsiveness
Ga13G0692.1	TGACG-motif	TGACG	840	5	-	Hordeum vulgare	cis-acting regulatory element involved in the MeJA-responsiveness
Ga13G1789.1	TGACG-motif	TGACG	110	5	+	Hordeum vulgare	cis-acting regulatory element involved in the MeJA-responsiveness
Ga13G1789.1	CGTCA-motif	CGTCA	110	5	-	Hordeum vulgare	cis-acting regulatory element involved in the MeJA-responsiveness
Ga13G2398.1	CGTCA-motif	CGTCA	178	5	+	Hordeum vulgare	cis-acting regulatory element involved in the MeJA-responsiveness
Ga13G2398.1	CGTCA-motif	CGTCA	849	5	+	Hordeum vulgare	cis-acting regulatory element involved in the MeJA-responsiveness
Ga13G2398.1	CGTCA-motif	CGTCA	1262	5	+	Hordeum vulgare	cis-acting regulatory element involved in the MeJA-responsiveness
Ga13G2398.1	TGACG-motif	TGACG	178	5	-	Hordeum vulgare	cis-acting regulatory element involved in the MeJA-responsiveness
Ga13G2398.1	TGACG-motif	TGACG	849	5	-	Hordeum vulgare	cis-acting regulatory element involved in the MeJA-responsiveness
Ga13G2398.1	TGACG-motif	TGACG	1262	5	-	Hordeum vulgare	cis-acting regulatory element involved in the MeJA-responsiveness
Gh_A01G0518.1	CGTCA-motif	CGTCA	294	5	+	Hordeum vulgare	cis-acting regulatory element involved in the MeJA-responsiveness
Gh_A01G0518.1	TGACG-motif	TGACG	294	5	-	Hordeum vulgare	cis-acting regulatory element involved in the MeJA-responsiveness
Gh_A03G2151.1	CGTCA-motif	CGTCA	431	5	-	Hordeum vulgare	cis-acting regulatory element involved in the MeJA-responsiveness
Gh_A03G2151.1	CGTCA-motif	CGTCA	1691	5	-	Hordeum vulgare	cis-acting regulatory element involved in the MeJA-responsiveness
Gh_A03G2151.1	TGACG-motif	TGACG	431	5	+	Hordeum vulgare	cis-acting regulatory element involved in the MeJA-responsiveness
Gh_A03G2151.1	TGACG-motif	TGACG	1691	5	+	Hordeum vulgare	cis-acting regulatory element involved in the MeJA-responsiveness
Gh_A04G0219.1	CGTCA-motif	CGTCA	587	5	+	Hordeum vulgare	cis-acting regulatory element involved in the MeJA-responsiveness
Gh_A04G0219.1	TGACG-motif	TGACG	587	5	-	Hordeum vulgare	cis-acting regulatory element involved in the MeJA-responsiveness
Gh_A05G0243.1	CGTCA-motif	CGTCA	930	5	+	Hordeum vulgare	cis-acting regulatory element involved in the MeJA-responsiveness
Gh_A05G0243.1	TGACG-motif	TGACG	930	5	-	Hordeum vulgare	cis-acting regulatory element involved in the MeJA-responsiveness
Gh_A05G0287.1	TGACG-motif	TGACG	69	5	+	Hordeum vulgare	cis-acting regulatory element involved in the MeJA-responsiveness
Gh_A05G0287.1	TGACG-motif	TGACG	809	5	+	Hordeum vulgare	cis-acting regulatory element involved in the MeJA-responsiveness
Gh_A05G0287.1	TGACG-motif	TGACG	1674	5	+	Hordeum vulgare	cis-acting regulatory element involved in the MeJA-responsiveness
Gh_A05G0287.1	CGTCA-motif	CGTCA	69	5	-	Hordeum vulgare	cis-acting regulatory element involved in the MeJA-responsiveness
Gh_A05G0287.1	CGTCA-motif	CGTCA	809	5	-	Hordeum vulgare	cis-acting regulatory element involved in the MeJA-responsiveness
Gh_A05G0287.1	CGTCA-motif	CGTCA	1674	5	-	Hordeum vulgare	cis-acting regulatory element involved in the MeJA-responsiveness
Gh_A07G0128.1	CGTCA-motif	CGTCA	621	5	+	Hordeum vulgare	cis-acting regulatory element involved in the MeJA-responsiveness
Gh_A07G0128.1	CGTCA-motif	CGTCA	784	5	+	Hordeum vulgare	cis-acting regulatory element involved in the MeJA-responsiveness
Gh_A07G0128.1	CGTCA-motif	CGTCA	1603	5	-	Hordeum vulgare	cis-acting regulatory element involved in the MeJA-responsiveness
Gh_A07G0128.1	TGACG-motif	TGACG	621	5	-	Hordeum vulgare	cis-acting regulatory element involved in the MeJA-responsiveness
Gh_A07G0128.1	TGACG-motif	TGACG	784	5	-	Hordeum vulgare	cis-acting regulatory element involved in the MeJA-responsiveness
Gh_A07G0128.1	TGACG-motif	TGACG	1603	5	+	Hordeum vulgare	cis-acting regulatory element involved in the MeJA-responsiveness
Gh_A08G1706.1	CGTCA-motif	CGTCA	305	5	+	Hordeum vulgare	cis-acting regulatory element involved in the MeJA-responsiveness
Gh_A08G1706.1	CGTCA-motif	CGTCA	440	5	+	Hordeum vulgare	cis-acting regulatory element involved in the MeJA-responsiveness
Gh_A08G1706.1	TGACG-motif	TGACG	305	5	-	Hordeum vulgare	cis-acting regulatory element involved in the MeJA-responsiveness
Gh_A08G1706.1	TGACG-motif	TGACG	440	5	-	Hordeum vulgare	cis-acting regulatory element involved in the MeJA-responsiveness
Gh_A08G1928.1	CGTCA-motif	CGTCA	456	5	+	Hordeum vulgare	cis-acting regulatory element involved in the MeJA-responsiveness
Gh_A08G1928.1	CGTCA-motif	CGTCA	797	5	-	Hordeum vulgare	cis-acting regulatory element involved in the MeJA-responsiveness
Gh_A08G1928.1	TGACG-motif	TGACG	456	5	-	Hordeum vulgare	cis-acting regulatory element involved in the MeJA-responsiveness
Gh_A08G1928.1	TGACG-motif	TGACG	797	5	+	Hordeum vulgare	cis-acting regulatory element involved in the MeJA-responsiveness
Gh_A09G0530.1	TGACG-motif	TGACG	1082	5	+	Hordeum vulgare	cis-acting regulatory element involved in the MeJA-responsiveness
Gh_A09G0530.1	CGTCA-motif	CGTCA	1082	5	-	Hordeum vulgare	cis-acting regulatory element involved in the MeJA-responsiveness
Gh_A11G2268.1	CGTCA-motif	CGTCA	695	5	-	Hordeum vulgare	cis-acting regulatory element involved in the MeJA-responsiveness
Gh_A11G2268.1	TGACG-motif	TGACG	695	5	+	Hordeum vulgare	cis-acting regulatory element involved in the MeJA-responsiveness
Gh_A12G1206.1	TGACG-motif	TGACG	331	5	+	Hordeum vulgare	cis-acting regulatory element involved in the MeJA-responsiveness
Gh_A12G1206.1	TGACG-motif	TGACG	334	5	-	Hordeum vulgare	cis-acting regulatory element involved in the MeJA-responsiveness
Gh_A12G1206.1	TGACG-motif	TGACG	967	5	-	Hordeum vulgare	cis-acting regulatory element involved in the MeJA-responsiveness
Gh_A12G1206.1	CGTCA-motif	CGTCA	331	5	-	Hordeum vulgare	cis-acting regulatory element involved in the MeJA-responsiveness
Gh_A12G1206.1	CGTCA-motif	CGTCA	334	5	+	Hordeum vulgare	cis-acting regulatory element involved in the MeJA-responsiveness
Gh_A12G1206.1	CGTCA-motif	CGTCA	967	5	+	Hordeum vulgare	cis-acting regulatory element involved in the MeJA-responsiveness
Gh_A13G0531.1	CGTCA-motif	CGTCA	865	5	+	Hordeum vulgare	cis-acting regulatory element involved in the MeJA-responsiveness
Gh_A13G0531.1	TGACG-motif	TGACG	865	5	-	Hordeum vulgare	cis-acting regulatory element involved in the MeJA-responsiveness
Gh_A13G1216.1	TGACG-motif	TGACG	358	5	+	Hordeum vulgare	cis-acting regulatory element involved in the MeJA-responsiveness
Gh_A13G1216.1	CGTCA-motif	CGTCA	358	5	-	Hordeum vulgare	cis-acting regulatory element involved in the MeJA-responsiveness
Gh_A13G1707.1	CGTCA-motif	CGTCA	186	5	+	Hordeum vulgare	cis-acting regulatory element involved in the MeJA-responsiveness
Gh_A13G1707.1	CGTCA-motif	CGTCA	857	5	+	Hordeum vulgare	cis-acting regulatory element involved in the MeJA-responsiveness
Gh_A13G1707.1	CGTCA-motif	CGTCA	1264	5	+	Hordeum vulgare	cis-acting regulatory element involved in the MeJA-responsiveness
Gh_A13G1707.1	TGACG-motif	TGACG	186	5	-	Hordeum vulgare	cis-acting regulatory element involved in the MeJA-responsiveness
Gh_A13G1707.1	TGACG-motif	TGACG	857	5	-	Hordeum vulgare	cis-acting regulatory element involved in the MeJA-responsiveness
Gh_A13G1707.1	TGACG-motif	TGACG	1264	5	-	Hordeum vulgare	cis-acting regulatory element involved in the MeJA-responsiveness
Gh_D01G0530.1	CGTCA-motif	CGTCA	252	5	+	Hordeum vulgare	cis-acting regulatory element involved in the MeJA-responsiveness
Gh_D01G0530.1	CGTCA-motif	CGTCA	745	5	+	Hordeum vulgare	cis-acting regulatory element involved in the MeJA-responsiveness
Gh_D01G0530.1	CGTCA-motif	CGTCA	1809	5	-	Hordeum vulgare	cis-acting regulatory element involved in the MeJA-responsiveness
Gh_D01G0530.1	TGACG-motif	TGACG	252	5	-	Hordeum vulgare	cis-acting regulatory element involved in the MeJA-responsiveness
Gh_D01G0530.1	TGACG-motif	TGACG	745	5	-	Hordeum vulgare	cis-acting regulatory element involved in the MeJA-responsiveness
Gh_D01G0530.1	TGACG-motif	TGACG	1809	5	+	Hordeum vulgare	cis-acting regulatory element involved in the MeJA-responsiveness
Gh_D02G1928.1	TGACG-motif	TGACG	1732	5	+	Hordeum vulgare	cis-acting regulatory element involved in the MeJA-responsiveness
Gh_D02G1928.1	CGTCA-motif	CGTCA	1732	5	-	Hordeum vulgare	cis-acting regulatory element involved in the MeJA-responsiveness
Gh_D05G0329.1	CGTCA-motif	CGTCA	1297	5	+	Hordeum vulgare	cis-acting regulatory element involved in the MeJA-responsiveness
Gh_D05G0329.1	TGACG-motif	TGACG	1297	5	-	Hordeum vulgare	cis-acting regulatory element involved in the MeJA-responsiveness
Gh_D05G0388.1	CGTCA-motif	CGTCA	23	5	-	Hordeum vulgare	cis-acting regulatory element involved in the MeJA-responsiveness
Gh_D05G0388.1	CGTCA-motif	CGTCA	497	5	-	Hordeum vulgare	cis-acting regulatory element involved in the MeJA-responsiveness
Gh_D05G0388.1	CGTCA-motif	CGTCA	844	5	-	Hordeum vulgare	cis-acting regulatory element involved in the MeJA-responsiveness
Gh_D05G0388.1	CGTCA-motif	CGTCA	1673	5	-	Hordeum vulgare	cis-acting regulatory element involved in the MeJA-responsiveness
Gh_D05G0388.1	TGACG-motif	TGACG	23	5	+	Hordeum vulgare	cis-acting regulatory element involved in the MeJA-responsiveness
Gh_D05G0388.1	TGACG-motif	TGACG	497	5	+	Hordeum vulgare	cis-acting regulatory element involved in the MeJA-responsiveness
Gh_D05G0388.1	TGACG-motif	TGACG	844	5	+	Hordeum vulgare	cis-acting regulatory element involved in the MeJA-responsiveness
Gh_D05G0388.1	TGACG-motif	TGACG	1673	5	+	Hordeum vulgare	cis-acting regulatory element involved in the MeJA-responsiveness
Gh_D07G2389.1	CGTCA-motif	CGTCA	794	5	+	Hordeum vulgare	cis-acting regulatory element involved in the MeJA-responsiveness
Gh_D07G2389.1	CGTCA-motif	CGTCA	1609	5	-	Hordeum vulgare	cis-acting regulatory element involved in the MeJA-responsiveness
Gh_D07G2389.1	TGACG-motif	TGACG	794	5	-	Hordeum vulgare	cis-acting regulatory element involved in the MeJA-responsiveness
Gh_D07G2389.1	TGACG-motif	TGACG	1609	5	+	Hordeum vulgare	cis-acting regulatory element involved in the MeJA-responsiveness
Gh_D08G2063.1	TGACG-motif	TGACG	325	5	-	Hordeum vulgare	cis-acting regulatory element involved in the MeJA-responsiveness
Gh_D08G2063.1	TGACG-motif	TGACG	449	5	-	Hordeum vulgare	cis-acting regulatory element involved in the MeJA-responsiveness
Gh_D08G2063.1	TGACG-motif	TGACG	1268	5	+	Hordeum vulgare	cis-acting regulatory element involved in the MeJA-responsiveness
Gh_D08G2063.1	CGTCA-motif	CGTCA	325	5	+	Hordeum vulgare	cis-acting regulatory element involved in the MeJA-responsiveness
Gh_D08G2063.1	CGTCA-motif	CGTCA	449	5	+	Hordeum vulgare	cis-acting regulatory element involved in the MeJA-responsiveness
Gh_D08G2063.1	CGTCA-motif	CGTCA	1268	5	-	Hordeum vulgare	cis-acting regulatory element involved in the MeJA-responsiveness
Gh_D08G2294.1	TGACG-motif	TGACG	505	5	-	Hordeum vulgare	cis-acting regulatory element involved in the MeJA-responsiveness
Gh_D08G2294.1	TGACG-motif	TGACG	849	5	+	Hordeum vulgare	cis-acting regulatory element involved in the MeJA-responsiveness
Gh_D08G2294.1	CGTCA-motif	CGTCA	505	5	+	Hordeum vulgare	cis-acting regulatory element involved in the MeJA-responsiveness
Gh_D08G2294.1	CGTCA-motif	CGTCA	849	5	-	Hordeum vulgare	cis-acting regulatory element involved in the MeJA-responsiveness
Gh_D09G0526.1	TGACG-motif	TGACG	1089	5	+	Hordeum vulgare	cis-acting regulatory element involved in the MeJA-responsiveness
Gh_D09G0526.1	CGTCA-motif	CGTCA	1089	5	-	Hordeum vulgare	cis-acting regulatory element involved in the MeJA-responsiveness
Gh_D11G2576.1	CGTCA-motif	CGTCA	678	5	-	Hordeum vulgare	cis-acting regulatory element involved in the MeJA-responsiveness
Gh_D11G2576.1	TGACG-motif	TGACG	678	5	+	Hordeum vulgare	cis-acting regulatory element involved in the MeJA-responsiveness
Gh_D13G0598.1	TGACG-motif	TGACG	983	5	-	Hordeum vulgare	cis-acting regulatory element involved in the MeJA-responsiveness
Gh_D13G0598.1	CGTCA-motif	CGTCA	983	5	+	Hordeum vulgare	cis-acting regulatory element involved in the MeJA-responsiveness
Gh_D13G1513.1	CGTCA-motif	CGTCA	3	5	-	Hordeum vulgare	cis-acting regulatory element involved in the MeJA-responsiveness
Gh_D13G1513.1	CGTCA-motif	CGTCA	776	5	-	Hordeum vulgare	cis-acting regulatory element involved in the MeJA-responsiveness
Gh_D13G1513.1	TGACG-motif	TGACG	3	5	+	Hordeum vulgare	cis-acting regulatory element involved in the MeJA-responsiveness
Gh_D13G1513.1	TGACG-motif	TGACG	776	5	+	Hordeum vulgare	cis-acting regulatory element involved in the MeJA-responsiveness
Gh_D13G2056.1	TGACG-motif	TGACG	176	5	-	Hordeum vulgare	cis-acting regulatory element involved in the MeJA-responsiveness
Gh_D13G2056.1	TGACG-motif	TGACG	847	5	-	Hordeum vulgare	cis-acting regulatory element involved in the MeJA-responsiveness
Gh_D13G2056.1	TGACG-motif	TGACG	1043	5	-	Hordeum vulgare	cis-acting regulatory element involved in the MeJA-responsiveness
Gh_D13G2056.1	TGACG-motif	TGACG	1096	5	-	Hordeum vulgare	cis-acting regulatory element involved in the MeJA-responsiveness
Gh_D13G2056.1	TGACG-motif	TGACG	1265	5	-	Hordeum vulgare	cis-acting regulatory element involved in the MeJA-responsiveness
Gh_D13G2056.1	CGTCA-motif	CGTCA	176	5	+	Hordeum vulgare	cis-acting regulatory element involved in the MeJA-responsiveness
Gh_D13G2056.1	CGTCA-motif	CGTCA	847	5	+	Hordeum vulgare	cis-acting regulatory element involved in the MeJA-responsiveness
Gh_D13G2056.1	CGTCA-motif	CGTCA	1043	5	+	Hordeum vulgare	cis-acting regulatory element involved in the MeJA-responsiveness
Gh_D13G2056.1	CGTCA-motif	CGTCA	1096	5	+	Hordeum vulgare	cis-acting regulatory element involved in the MeJA-responsiveness
Gh_D13G2056.1	CGTCA-motif	CGTCA	1265	5	+	Hordeum vulgare	cis-acting regulatory element involved in the MeJA-responsiveness
GOBAR_AA02779.1	CGTCA-motif	CGTCA	171	5	+	Hordeum vulgare	cis-acting regulatory element involved in the MeJA-responsiveness
GOBAR_AA02779.1	CGTCA-motif	CGTCA	844	5	+	Hordeum vulgare	cis-acting regulatory element involved in the MeJA-responsiveness
GOBAR_AA02779.1	CGTCA-motif	CGTCA	1264	5	+	Hordeum vulgare	cis-acting regulatory element involved in the MeJA-responsiveness
GOBAR_AA02779.1	TGACG-motif	TGACG	171	5	-	Hordeum vulgare	cis-acting regulatory element involved in the MeJA-responsiveness
GOBAR_AA02779.1	TGACG-motif	TGACG	844	5	-	Hordeum vulgare	cis-acting regulatory element involved in the MeJA-responsiveness
GOBAR_AA02779.1	TGACG-motif	TGACG	1264	5	-	Hordeum vulgare	cis-acting regulatory element involved in the MeJA-responsiveness
GOBAR_AA09213.1	TGACG-motif	TGACG	843	5	-	Hordeum vulgare	cis-acting regulatory element involved in the MeJA-responsiveness
GOBAR_AA09213.1	CGTCA-motif	CGTCA	843	5	+	Hordeum vulgare	cis-acting regulatory element involved in the MeJA-responsiveness
GOBAR_AA11665.1	CGTCA-motif	CGTCA	44	5	+	Hordeum vulgare	cis-acting regulatory element involved in the MeJA-responsiveness
GOBAR_AA11665.1	CGTCA-motif	CGTCA	101	5	-	Hordeum vulgare	cis-acting regulatory element involved in the MeJA-responsiveness
GOBAR_AA11665.1	CGTCA-motif	CGTCA	1785	5	-	Hordeum vulgare	cis-acting regulatory element involved in the MeJA-responsiveness
GOBAR_AA11665.1	TGACG-motif	TGACG	44	5	-	Hordeum vulgare	cis-acting regulatory element involved in the MeJA-responsiveness
GOBAR_AA11665.1	TGACG-motif	TGACG	101	5	+	Hordeum vulgare	cis-acting regulatory element involved in the MeJA-responsiveness
GOBAR_AA11665.1	TGACG-motif	TGACG	1785	5	+	Hordeum vulgare	cis-acting regulatory element involved in the MeJA-responsiveness
GOBAR_AA13200.1	CGTCA-motif	CGTCA	293	5	+	Hordeum vulgare	cis-acting regulatory element involved in the MeJA-responsiveness
GOBAR_AA13200.1	TGACG-motif	TGACG	293	5	-	Hordeum vulgare	cis-acting regulatory element involved in the MeJA-responsiveness
GOBAR_AA19615.1	CGTCA-motif	CGTCA	1388	5	+	Hordeum vulgare	cis-acting regulatory element involved in the MeJA-responsiveness
GOBAR_AA19615.1	CGTCA-motif	CGTCA	1626	5	+	Hordeum vulgare	cis-acting regulatory element involved in the MeJA-responsiveness
GOBAR_AA19615.1	TGACG-motif	TGACG	1388	5	-	Hordeum vulgare	cis-acting regulatory element involved in the MeJA-responsiveness
GOBAR_AA19615.1	TGACG-motif	TGACG	1626	5	-	Hordeum vulgare	cis-acting regulatory element involved in the MeJA-responsiveness
GOBAR_AA21005.1	TGACG-motif	TGACG	460	5	-	Hordeum vulgare	cis-acting regulatory element involved in the MeJA-responsiveness
GOBAR_AA21005.1	TGACG-motif	TGACG	801	5	+	Hordeum vulgare	cis-acting regulatory element involved in the MeJA-responsiveness
GOBAR_AA21005.1	CGTCA-motif	CGTCA	460	5	+	Hordeum vulgare	cis-acting regulatory element involved in the MeJA-responsiveness
GOBAR_AA21005.1	CGTCA-motif	CGTCA	801	5	-	Hordeum vulgare	cis-acting regulatory element involved in the MeJA-responsiveness
GOBAR_AA25446.1	TGACG-motif	TGACG	637	5	-	Hordeum vulgare	cis-acting regulatory element involved in the MeJA-responsiveness
GOBAR_AA25446.1	TGACG-motif	TGACG	800	5	-	Hordeum vulgare	cis-acting regulatory element involved in the MeJA-responsiveness
GOBAR_AA25446.1	TGACG-motif	TGACG	1619	5	+	Hordeum vulgare	cis-acting regulatory element involved in the MeJA-responsiveness
GOBAR_AA25446.1	CGTCA-motif	CGTCA	637	5	+	Hordeum vulgare	cis-acting regulatory element involved in the MeJA-responsiveness
GOBAR_AA25446.1	CGTCA-motif	CGTCA	800	5	+	Hordeum vulgare	cis-acting regulatory element involved in the MeJA-responsiveness
GOBAR_AA25446.1	CGTCA-motif	CGTCA	1619	5	-	Hordeum vulgare	cis-acting regulatory element involved in the MeJA-responsiveness
GOBAR_AA25555.1	TGACG-motif	TGACG	138	5	+	Hordeum vulgare	cis-acting regulatory element involved in the MeJA-responsiveness
GOBAR_AA25555.1	CGTCA-motif	CGTCA	138	5	-	Hordeum vulgare	cis-acting regulatory element involved in the MeJA-responsiveness
GOBAR_AA30152.1	CGTCA-motif	CGTCA	1333	5	+	Hordeum vulgare	cis-acting regulatory element involved in the MeJA-responsiveness
GOBAR_AA30152.1	TGACG-motif	TGACG	1333	5	-	Hordeum vulgare	cis-acting regulatory element involved in the MeJA-responsiveness
GOBAR_AA37217.1	CGTCA-motif	CGTCA	477	5	-	Hordeum vulgare	cis-acting regulatory element involved in the MeJA-responsiveness
GOBAR_AA37217.1	CGTCA-motif	CGTCA	824	5	-	Hordeum vulgare	cis-acting regulatory element involved in the MeJA-responsiveness
GOBAR_AA37217.1	CGTCA-motif	CGTCA	1676	5	-	Hordeum vulgare	cis-acting regulatory element involved in the MeJA-responsiveness
GOBAR_AA37217.1	TGACG-motif	TGACG	477	5	+	Hordeum vulgare	cis-acting regulatory element involved in the MeJA-responsiveness
GOBAR_AA37217.1	TGACG-motif	TGACG	824	5	+	Hordeum vulgare	cis-acting regulatory element involved in the MeJA-responsiveness
GOBAR_AA37217.1	TGACG-motif	TGACG	1676	5	+	Hordeum vulgare	cis-acting regulatory element involved in the MeJA-responsiveness
GOBAR_AA38735.1	TGACG-motif	TGACG	68	5	+	Hordeum vulgare	cis-acting regulatory element involved in the MeJA-responsiveness
GOBAR_AA38735.1	TGACG-motif	TGACG	808	5	+	Hordeum vulgare	cis-acting regulatory element involved in the MeJA-responsiveness
GOBAR_AA38735.1	TGACG-motif	TGACG	1674	5	+	Hordeum vulgare	cis-acting regulatory element involved in the MeJA-responsiveness
GOBAR_AA38735.1	CGTCA-motif	CGTCA	68	5	-	Hordeum vulgare	cis-acting regulatory element involved in the MeJA-responsiveness
GOBAR_AA38735.1	CGTCA-motif	CGTCA	808	5	-	Hordeum vulgare	cis-acting regulatory element involved in the MeJA-responsiveness
GOBAR_AA38735.1	CGTCA-motif	CGTCA	1674	5	-	Hordeum vulgare	cis-acting regulatory element involved in the MeJA-responsiveness
GOBAR_AA40388.1	TGACG-motif	TGACG	984	5	-	Hordeum vulgare	cis-acting regulatory element involved in the MeJA-responsiveness
GOBAR_AA40388.1	CGTCA-motif	CGTCA	984	5	+	Hordeum vulgare	cis-acting regulatory element involved in the MeJA-responsiveness
GOBAR_DD04667.1	TGACG-motif	TGACG	234	5	-	Hordeum vulgare	cis-acting regulatory element involved in the MeJA-responsiveness
GOBAR_DD04667.1	CGTCA-motif	CGTCA	234	5	+	Hordeum vulgare	cis-acting regulatory element involved in the MeJA-responsiveness
GOBAR_DD05941.1	CGTCA-motif	CGTCA	791	5	+	Hordeum vulgare	cis-acting regulatory element involved in the MeJA-responsiveness
GOBAR_DD05941.1	CGTCA-motif	CGTCA	1607	5	-	Hordeum vulgare	cis-acting regulatory element involved in the MeJA-responsiveness
GOBAR_DD05941.1	TGACG-motif	TGACG	791	5	-	Hordeum vulgare	cis-acting regulatory element involved in the MeJA-responsiveness
GOBAR_DD05941.1	TGACG-motif	TGACG	1607	5	+	Hordeum vulgare	cis-acting regulatory element involved in the MeJA-responsiveness
GOBAR_DD12831.1	CGTCA-motif	CGTCA	218	5	-	Hordeum vulgare	cis-acting regulatory element involved in the MeJA-responsiveness
GOBAR_DD12831.1	CGTCA-motif	CGTCA	565	5	-	Hordeum vulgare	cis-acting regulatory element involved in the MeJA-responsiveness
GOBAR_DD12831.1	CGTCA-motif	CGTCA	1417	5	-	Hordeum vulgare	cis-acting regulatory element involved in the MeJA-responsiveness
GOBAR_DD12831.1	TGACG-motif	TGACG	218	5	+	Hordeum vulgare	cis-acting regulatory element involved in the MeJA-responsiveness
GOBAR_DD12831.1	TGACG-motif	TGACG	565	5	+	Hordeum vulgare	cis-acting regulatory element involved in the MeJA-responsiveness
GOBAR_DD12831.1	TGACG-motif	TGACG	1417	5	+	Hordeum vulgare	cis-acting regulatory element involved in the MeJA-responsiveness
GOBAR_DD13520.1	CGTCA-motif	CGTCA	23	5	-	Hordeum vulgare	cis-acting regulatory element involved in the MeJA-responsiveness
GOBAR_DD13520.1	CGTCA-motif	CGTCA	796	5	-	Hordeum vulgare	cis-acting regulatory element involved in the MeJA-responsiveness
GOBAR_DD13520.1	TGACG-motif	TGACG	23	5	+	Hordeum vulgare	cis-acting regulatory element involved in the MeJA-responsiveness
GOBAR_DD13520.1	TGACG-motif	TGACG	796	5	+	Hordeum vulgare	cis-acting regulatory element involved in the MeJA-responsiveness
GOBAR_DD13861.1	TGACG-motif	TGACG	173	5	-	Hordeum vulgare	cis-acting regulatory element involved in the MeJA-responsiveness
GOBAR_DD13861.1	TGACG-motif	TGACG	666	5	-	Hordeum vulgare	cis-acting regulatory element involved in the MeJA-responsiveness
GOBAR_DD13861.1	TGACG-motif	TGACG	1732	5	+	Hordeum vulgare	cis-acting regulatory element involved in the MeJA-responsiveness
GOBAR_DD13861.1	CGTCA-motif	CGTCA	173	5	+	Hordeum vulgare	cis-acting regulatory element involved in the MeJA-responsiveness
GOBAR_DD13861.1	CGTCA-motif	CGTCA	666	5	+	Hordeum vulgare	cis-acting regulatory element involved in the MeJA-responsiveness
GOBAR_DD13861.1	CGTCA-motif	CGTCA	1732	5	-	Hordeum vulgare	cis-acting regulatory element involved in the MeJA-responsiveness
GOBAR_DD14021.1	TGACG-motif	TGACG	792	5	-	Hordeum vulgare	cis-acting regulatory element involved in the MeJA-responsiveness
GOBAR_DD14021.1	CGTCA-motif	CGTCA	792	5	+	Hordeum vulgare	cis-acting regulatory element involved in the MeJA-responsiveness
GOBAR_DD14065.1	TGACG-motif	TGACG	895	5	+	Hordeum vulgare	cis-acting regulatory element involved in the MeJA-responsiveness
GOBAR_DD14065.1	CGTCA-motif	CGTCA	895	5	-	Hordeum vulgare	cis-acting regulatory element involved in the MeJA-responsiveness
GOBAR_DD15931.1	TGACG-motif	TGACG	983	5	-	Hordeum vulgare	cis-acting regulatory element involved in the MeJA-responsiveness
GOBAR_DD15931.1	CGTCA-motif	CGTCA	983	5	+	Hordeum vulgare	cis-acting regulatory element involved in the MeJA-responsiveness
GOBAR_DD25682.1	CGTCA-motif	CGTCA	1080	5	-	Hordeum vulgare	cis-acting regulatory element involved in the MeJA-responsiveness
GOBAR_DD25682.1	TGACG-motif	TGACG	1080	5	+	Hordeum vulgare	cis-acting regulatory element involved in the MeJA-responsiveness
GOBAR_DD28035.1	TGACG-motif	TGACG	642	5	+	Hordeum vulgare	cis-acting regulatory element involved in the MeJA-responsiveness
GOBAR_DD28035.1	CGTCA-motif	CGTCA	642	5	-	Hordeum vulgare	cis-acting regulatory element involved in the MeJA-responsiveness
GOBAR_DD32238.1	CGTCA-motif	CGTCA	779	5	+	Hordeum vulgare	cis-acting regulatory element involved in the MeJA-responsiveness
GOBAR_DD32238.1	CGTCA-motif	CGTCA	1043	5	+	Hordeum vulgare	cis-acting regulatory element involved in the MeJA-responsiveness
GOBAR_DD32238.1	CGTCA-motif	CGTCA	1096	5	+	Hordeum vulgare	cis-acting regulatory element involved in the MeJA-responsiveness
GOBAR_DD32238.1	CGTCA-motif	CGTCA	1265	5	+	Hordeum vulgare	cis-acting regulatory element involved in the MeJA-responsiveness
GOBAR_DD32238.1	TGACG-motif	TGACG	779	5	-	Hordeum vulgare	cis-acting regulatory element involved in the MeJA-responsiveness
GOBAR_DD32238.1	TGACG-motif	TGACG	1043	5	-	Hordeum vulgare	cis-acting regulatory element involved in the MeJA-responsiveness
GOBAR_DD32238.1	TGACG-motif	TGACG	1096	5	-	Hordeum vulgare	cis-acting regulatory element involved in the MeJA-responsiveness
GOBAR_DD32238.1	TGACG-motif	TGACG	1265	5	-	Hordeum vulgare	cis-acting regulatory element involved in the MeJA-responsiveness
GOBAR_DD32697.1	TGACG-motif	TGACG	505	5	-	Hordeum vulgare	cis-acting regulatory element involved in the MeJA-responsiveness
GOBAR_DD32697.1	TGACG-motif	TGACG	849	5	+	Hordeum vulgare	cis-acting regulatory element involved in the MeJA-responsiveness
GOBAR_DD32697.1	CGTCA-motif	CGTCA	505	5	+	Hordeum vulgare	cis-acting regulatory element involved in the MeJA-responsiveness
GOBAR_DD32697.1	CGTCA-motif	CGTCA	849	5	-	Hordeum vulgare	cis-acting regulatory element involved in the MeJA-responsiveness
GOBAR_DD36531.1	TGACG-motif	TGACG	1785	5	+	Hordeum vulgare	cis-acting regulatory element involved in the MeJA-responsiveness
GOBAR_DD36531.1	CGTCA-motif	CGTCA	1785	5	-	Hordeum vulgare	cis-acting regulatory element involved in the MeJA-responsiveness
Gorai.002G076300.1	TGACG-motif	TGACG	600	5	-	Hordeum vulgare	cis-acting regulatory element involved in the MeJA-responsiveness
Gorai.002G076300.1	TGACG-motif	TGACG	1095	5	-	Hordeum vulgare	cis-acting regulatory element involved in the MeJA-responsiveness
Gorai.002G076300.1	CGTCA-motif	CGTCA	600	5	+	Hordeum vulgare	cis-acting regulatory element involved in the MeJA-responsiveness
Gorai.002G076300.1	CGTCA-motif	CGTCA	1095	5	+	Hordeum vulgare	cis-acting regulatory element involved in the MeJA-responsiveness
Gorai.004G223100.1	CGTCA-motif	CGTCA	1029	5	-	Hordeum vulgare	cis-acting regulatory element involved in the MeJA-responsiveness
Gorai.004G223100.1	CGTCA-motif	CGTCA	1687	5	+	Hordeum vulgare	cis-acting regulatory element involved in the MeJA-responsiveness
Gorai.004G223100.1	CGTCA-motif	CGTCA	1811	5	+	Hordeum vulgare	cis-acting regulatory element involved in the MeJA-responsiveness
Gorai.004G223100.1	TGACG-motif	TGACG	1029	5	+	Hordeum vulgare	cis-acting regulatory element involved in the MeJA-responsiveness
Gorai.004G223100.1	TGACG-motif	TGACG	1687	5	-	Hordeum vulgare	cis-acting regulatory element involved in the MeJA-responsiveness
Gorai.004G223100.1	TGACG-motif	TGACG	1811	5	-	Hordeum vulgare	cis-acting regulatory element involved in the MeJA-responsiveness
Gorai.004G248700.1	CGTCA-motif	CGTCA	512	5	+	Hordeum vulgare	cis-acting regulatory element involved in the MeJA-responsiveness
Gorai.004G248700.1	CGTCA-motif	CGTCA	853	5	-	Hordeum vulgare	cis-acting regulatory element involved in the MeJA-responsiveness
Gorai.004G248700.1	TGACG-motif	TGACG	512	5	-	Hordeum vulgare	cis-acting regulatory element involved in the MeJA-responsiveness
Gorai.004G248700.1	TGACG-motif	TGACG	853	5	+	Hordeum vulgare	cis-acting regulatory element involved in the MeJA-responsiveness
Gorai.005G212100.1	CGTCA-motif	CGTCA	769	5	-	Hordeum vulgare	cis-acting regulatory element involved in the MeJA-responsiveness
Gorai.005G212100.1	CGTCA-motif	CGTCA	874	5	+	Hordeum vulgare	cis-acting regulatory element involved in the MeJA-responsiveness
Gorai.005G212100.1	TGACG-motif	TGACG	769	5	+	Hordeum vulgare	cis-acting regulatory element involved in the MeJA-responsiveness
Gorai.005G212100.1	TGACG-motif	TGACG	874	5	-	Hordeum vulgare	cis-acting regulatory element involved in the MeJA-responsiveness
Gorai.006G218700.1	CGTCA-motif	CGTCA	363	5	-	Hordeum vulgare	cis-acting regulatory element involved in the MeJA-responsiveness
Gorai.006G218700.1	TGACG-motif	TGACG	363	5	+	Hordeum vulgare	cis-acting regulatory element involved in the MeJA-responsiveness
Gorai.007G279700.1	CGTCA-motif	CGTCA	685	5	-	Hordeum vulgare	cis-acting regulatory element involved in the MeJA-responsiveness
Gorai.007G279700.1	TGACG-motif	TGACG	685	5	+	Hordeum vulgare	cis-acting regulatory element involved in the MeJA-responsiveness
Gorai.008G147000.1	CGTCA-motif	CGTCA	657	5	-	Hordeum vulgare	cis-acting regulatory element involved in the MeJA-responsiveness
Gorai.008G147000.1	TGACG-motif	TGACG	657	5	+	Hordeum vulgare	cis-acting regulatory element involved in the MeJA-responsiveness
Gorai.009G040400.1	CGTCA-motif	CGTCA	420	5	-	Hordeum vulgare	cis-acting regulatory element involved in the MeJA-responsiveness
Gorai.009G040400.1	CGTCA-motif	CGTCA	515	5	-	Hordeum vulgare	cis-acting regulatory element involved in the MeJA-responsiveness
Gorai.009G040400.1	CGTCA-motif	CGTCA	994	5	-	Hordeum vulgare	cis-acting regulatory element involved in the MeJA-responsiveness
Gorai.009G040400.1	CGTCA-motif	CGTCA	1341	5	-	Hordeum vulgare	cis-acting regulatory element involved in the MeJA-responsiveness
Gorai.009G040400.1	TGACG-motif	TGACG	420	5	+	Hordeum vulgare	cis-acting regulatory element involved in the MeJA-responsiveness
Gorai.009G040400.1	TGACG-motif	TGACG	515	5	+	Hordeum vulgare	cis-acting regulatory element involved in the MeJA-responsiveness
Gorai.009G040400.1	TGACG-motif	TGACG	994	5	+	Hordeum vulgare	cis-acting regulatory element involved in the MeJA-responsiveness
Gorai.009G040400.1	TGACG-motif	TGACG	1341	5	+	Hordeum vulgare	cis-acting regulatory element involved in the MeJA-responsiveness
Gorai.011G062700.1	TGACG-motif	TGACG	943	5	+	Hordeum vulgare	cis-acting regulatory element involved in the MeJA-responsiveness
Gorai.011G062700.1	CGTCA-motif	CGTCA	943	5	-	Hordeum vulgare	cis-acting regulatory element involved in the MeJA-responsiveness
Gorai.013G068300.1	TGACG-motif	TGACG	1487	5	-	Hordeum vulgare	cis-acting regulatory element involved in the MeJA-responsiveness
Gorai.013G068300.1	TGACG-motif	TGACG	1883	5	-	Hordeum vulgare	cis-acting regulatory element involved in the MeJA-responsiveness
Gorai.013G068300.1	CGTCA-motif	CGTCA	1487	5	+	Hordeum vulgare	cis-acting regulatory element involved in the MeJA-responsiveness
Gorai.013G068300.1	CGTCA-motif	CGTCA	1883	5	+	Hordeum vulgare	cis-acting regulatory element involved in the MeJA-responsiveness
Gorai.013G166000.1	CGTCA-motif	CGTCA	302	5	-	Hordeum vulgare	cis-acting regulatory element involved in the MeJA-responsiveness
Gorai.013G166000.1	CGTCA-motif	CGTCA	1076	5	-	Hordeum vulgare	cis-acting regulatory element involved in the MeJA-responsiveness
Gorai.013G166000.1	TGACG-motif	TGACG	302	5	+	Hordeum vulgare	cis-acting regulatory element involved in the MeJA-responsiveness
Gorai.013G166000.1	TGACG-motif	TGACG	1076	5	+	Hordeum vulgare	cis-acting regulatory element involved in the MeJA-responsiveness
Gorai.013G226700.1	CGTCA-motif	CGTCA	23	5	+	Hordeum vulgare	cis-acting regulatory element involved in the MeJA-responsiveness
Gorai.013G226700.1	CGTCA-motif	CGTCA	1911	5	+	Hordeum vulgare	cis-acting regulatory element involved in the MeJA-responsiveness
Gorai.013G226700.1	TGACG-motif	TGACG	23	5	-	Hordeum vulgare	cis-acting regulatory element involved in the MeJA-responsiveness
Gorai.013G226700.1	TGACG-motif	TGACG	1911	5	-	Hordeum vulgare	cis-acting regulatory element involved in the MeJA-responsiveness
Ga07G0148.1	O2-site	GTTGACGTGA	218	9	+	Zea mays	cis-acting regulatory element involved in zein metabolism regulation
Ga08G2238.1	O2-site	GATGATGTGG	1410	9	-	Zea mays	cis-acting regulatory element involved in zein metabolism regulation
Ga09G0757.1	O2-site	GATGATGTGG	95	9	+	Zea mays	cis-acting regulatory element involved in zein metabolism regulation
Ga09G2245.1	O2-site	GATGATGTGG	1287	9	-	Zea mays	cis-acting regulatory element involved in zein metabolism regulation
Ga10G1406.1	O2-site	GATGA(C/T)(A/G)TG(A/G)	1376	8	+	Zea mays	cis-acting regulatory element involved in zein metabolism regulation
Ga11G2625.1	O2-site	GTTGACGTGA	922	9	-	Zea mays	cis-acting regulatory element involved in zein metabolism regulation
Ga11G2625.1	O2-site	GATGACATGG	1443	9	-	Zea mays	cis-acting regulatory element involved in zein metabolism regulation
Gh_A07G0128.1	O2-site	GATGATGTGG	1562	9	+	Zea mays	cis-acting regulatory element involved in zein metabolism regulation
Gh_A08G1706.1	O2-site	GATGA(C/T)(A/G)TG(A/G)	988	8	+	Zea mays	cis-acting regulatory element involved in zein metabolism regulation
Gh_A08G1928.1	O2-site	GATGATGTGG	1056	9	+	Zea mays	cis-acting regulatory element involved in zein metabolism regulation
Gh_A08G2361.1	O2-site	GATGATGTGG	1403	9	-	Zea mays	cis-acting regulatory element involved in zein metabolism regulation
Gh_A09G0530.1	O2-site	GATGATGTGG	93	9	+	Zea mays	cis-acting regulatory element involved in zein metabolism regulation
Gh_A09G1792.1	O2-site	GATGATGTGG	379	9	-	Zea mays	cis-acting regulatory element involved in zein metabolism regulation
Gh_A11G1240.1	O2-site	GTTGACGTGA	446	9	-	Zea mays	cis-acting regulatory element involved in zein metabolism regulation
Gh_A11G1240.1	O2-site	GATGACATGG	968	9	-	Zea mays	cis-acting regulatory element involved in zein metabolism regulation
Gh_D07G2389.1	O2-site	GATGACATGG	1489	9	+	Zea mays	cis-acting regulatory element involved in zein metabolism regulation
Gh_D07G2389.1	O2-site	GATGATGTGG	1568	9	+	Zea mays	cis-acting regulatory element involved in zein metabolism regulation
Gh_D08G2063.1	O2-site	GATGA(C/T)(A/G)TG(A/G)	988	8	+	Zea mays	cis-acting regulatory element involved in zein metabolism regulation
Gh_D08G2294.1	O2-site	GATGATGTGG	1110	9	+	Zea mays	cis-acting regulatory element involved in zein metabolism regulation
Gh_D09G0526.1	O2-site	GATGA(C/T)(A/G)TG(A/G)	1990	8	+	Zea mays	cis-acting regulatory element involved in zein metabolism regulation
Gh_D09G1914.1	O2-site	GATGATGTGG	453	9	-	Zea mays	cis-acting regulatory element involved in zein metabolism regulation
Gh_D11G1387.1	O2-site	GATGACATGG	993	9	-	Zea mays	cis-acting regulatory element involved in zein metabolism regulation
Gh_D12G1329.1	O2-site	GATGA(C/T)(A/G)TG(A/G)	34	8.5	-	Zea mays	cis-acting regulatory element involved in zein metabolism regulation
GOBAR_AA03193.1	O2-site	GATGA(C/T)(A/G)TG(A/G)	267	8.5	+	Zea mays	cis-acting regulatory element involved in zein metabolism regulation
GOBAR_AA21005.1	O2-site	GATGATGTGG	1060	9	+	Zea mays	cis-acting regulatory element involved in zein metabolism regulation
GOBAR_AA25446.1	O2-site	GATGATGTGG	1578	9	+	Zea mays	cis-acting regulatory element involved in zein metabolism regulation
GOBAR_AA27044.1	O2-site	GATGA(C/T)(A/G)TG(A/G)	31	8	-	Zea mays	cis-acting regulatory element involved in zein metabolism regulation
GOBAR_AA34587.1	O2-site	GATGATGTGG	381	9	-	Zea mays	cis-acting regulatory element involved in zein metabolism regulation
GOBAR_AA35722.1	O2-site	GTTGACGTGA	270	9	-	Zea mays	cis-acting regulatory element involved in zein metabolism regulation
GOBAR_AA35722.1	O2-site	GATGACATGG	792	9	-	Zea mays	cis-acting regulatory element involved in zein metabolism regulation
GOBAR_AA35722.1	O2-site	GATGACATGG	1525	9	-	Zea mays	cis-acting regulatory element involved in zein metabolism regulation
GOBAR_DD05941.1	O2-site	GATGACATGG	1487	9	+	Zea mays	cis-acting regulatory element involved in zein metabolism regulation
GOBAR_DD05941.1	O2-site	GATGATGTGG	1566	9	+	Zea mays	cis-acting regulatory element involved in zein metabolism regulation
GOBAR_DD10586.1	O2-site	GATGACATGG	776	9	-	Zea mays	cis-acting regulatory element involved in zein metabolism regulation
GOBAR_DD19680.1	O2-site	GATGA(C/T)(A/G)TG(A/G)	33	8.5	-	Zea mays	cis-acting regulatory element involved in zein metabolism regulation
GOBAR_DD28035.1	O2-site	GATGA(C/T)(A/G)TG(A/G)	362	8	+	Zea mays	cis-acting regulatory element involved in zein metabolism regulation
GOBAR_DD28035.1	O2-site	GATGA(C/T)(A/G)TG(A/G)	1634	8.5	+	Zea mays	cis-acting regulatory element involved in zein metabolism regulation
GOBAR_DD32697.1	O2-site	GATGATGTGG	1110	9	+	Zea mays	cis-acting regulatory element involved in zein metabolism regulation
GOBAR_DD34721.1	O2-site	GATGATGTGG	456	9	-	Zea mays	cis-acting regulatory element involved in zein metabolism regulation
Gorai.001G014100.1	O2-site	GATGA(C/T)(A/G)TG(A/G)	510	8	+	Zea mays	cis-acting regulatory element involved in zein metabolism regulation
Gorai.004G248700.1	O2-site	GATGATGTGG	1115	9	+	Zea mays	cis-acting regulatory element involved in zein metabolism regulation
Gorai.005G212100.1	O2-site	GATGATGTGG	871	9	-	Zea mays	cis-acting regulatory element involved in zein metabolism regulation
Gorai.006G218700.1	O2-site	GATGATGTGG	1306	9	-	Zea mays	cis-acting regulatory element involved in zein metabolism regulation
Gorai.007G150900.1	O2-site	GTTGACGTGA	463	9	-	Zea mays	cis-acting regulatory element involved in zein metabolism regulation
Gorai.007G150900.1	O2-site	GATGACATGG	1879	9	-	Zea mays	cis-acting regulatory element involved in zein metabolism regulation
Gorai.008G147000.1	O2-site	GATGA(C/T)(A/G)TG(A/G)	1141	8.5	-	Zea mays	cis-acting regulatory element involved in zein metabolism regulation
Gorai.011G164300.1	O2-site	GATGA(C/T)(A/G)TG(A/G)	1966	8	-	Zea mays	cis-acting regulatory element involved in zein metabolism regulation
Gorai.013G068300.1	O2-site	GATGATGTGG	795	9	+	Zea mays	cis-acting regulatory element involved in zein metabolism regulation
Ga01G0730.1	CAT-box	GCCACT	766	6	+	Arabidopsis thaliana	cis-acting regulatory element related to meristem expression
Ga03G2208.1	CAT-box	GCCACT	695	6	-	Arabidopsis thaliana	cis-acting regulatory element related to meristem expression
Ga05G0342.1	CAT-box	GCCACT	1995	6	+	Arabidopsis thaliana	cis-acting regulatory element related to meristem expression
Ga08G2238.1	CAT-box	GCCACT	268	6	+	Arabidopsis thaliana	cis-acting regulatory element related to meristem expression
Ga08G2238.1	CAT-box	GCCACT	555	6	-	Arabidopsis thaliana	cis-acting regulatory element related to meristem expression
Ga10G1406.1	CAT-box	GCCACT	1758	6	+	Arabidopsis thaliana	cis-acting regulatory element related to meristem expression
Ga12G1568.1	CAT-box	GCCACT	821	6	-	Arabidopsis thaliana	cis-acting regulatory element related to meristem expression
Gh_A01G0518.1	CAT-box	GCCACT	768	6	+	Arabidopsis thaliana	cis-acting regulatory element related to meristem expression
Gh_A03G2151.1	CAT-box	GCCACT	700	6	-	Arabidopsis thaliana	cis-acting regulatory element related to meristem expression
Gh_A05G0243.1	CAT-box	GCCACT	1629	6	+	Arabidopsis thaliana	cis-acting regulatory element related to meristem expression
Gh_A05G0243.1	CAT-box	GCCACT	1653	6	-	Arabidopsis thaliana	cis-acting regulatory element related to meristem expression
Gh_A08G2361.1	CAT-box	GCCACT	259	6	+	Arabidopsis thaliana	cis-acting regulatory element related to meristem expression
Gh_A08G2361.1	CAT-box	GCCACT	547	6	-	Arabidopsis thaliana	cis-acting regulatory element related to meristem expression
Gh_A11G2268.1	CAT-box	GCCACT	1468	6	+	Arabidopsis thaliana	cis-acting regulatory element related to meristem expression
Gh_A12G1206.1	CAT-box	GCCACT	37	6	-	Arabidopsis thaliana	cis-acting regulatory element related to meristem expression
Gh_D02G1928.1	CAT-box	GCCACT	739	6	-	Arabidopsis thaliana	cis-acting regulatory element related to meristem expression
Gh_D05G0329.1	CAT-box	GCCACT	1995	6	+	Arabidopsis thaliana	cis-acting regulatory element related to meristem expression
Gh_D05G3483.1	CAT-box	GCCACT	604	6	+	Arabidopsis thaliana	cis-acting regulatory element related to meristem expression
Gh_D12G1329.1	CAT-box	GCCACT	821	6	-	Arabidopsis thaliana	cis-acting regulatory element related to meristem expression
GOBAR_AA11665.1	CAT-box	GCCACT	788	6	-	Arabidopsis thaliana	cis-acting regulatory element related to meristem expression
GOBAR_AA13200.1	CAT-box	GCCACT	766	6	+	Arabidopsis thaliana	cis-acting regulatory element related to meristem expression
GOBAR_AA27044.1	CAT-box	GCCACT	829	6	-	Arabidopsis thaliana	cis-acting regulatory element related to meristem expression
GOBAR_AA38264.1	CAT-box	GCCACT	1664	6	-	Arabidopsis thaliana	cis-acting regulatory element related to meristem expression
GOBAR_DD14021.1	CAT-box	GCCACT	1490	6	+	Arabidopsis thaliana	cis-acting regulatory element related to meristem expression
GOBAR_DD14021.1	CAT-box	GCCACT	1514	6	-	Arabidopsis thaliana	cis-acting regulatory element related to meristem expression
GOBAR_DD19680.1	CAT-box	GCCACT	820	6	-	Arabidopsis thaliana	cis-acting regulatory element related to meristem expression
Gorai.005G212100.1	CAT-box	GCCACT	1839	6	-	Arabidopsis thaliana	cis-acting regulatory element related to meristem expression
Gorai.006G053100.1	CAT-box	GCCACT	635	6	-	Arabidopsis thaliana	cis-acting regulatory element related to meristem expression
Gorai.008G147000.1	CAT-box	GCCACT	2	6	+	Arabidopsis thaliana	cis-acting regulatory element related to meristem expression
Gorai.008G147000.1	CAT-box	GCCACT	1907	6	-	Arabidopsis thaliana	cis-acting regulatory element related to meristem expression
Gorai.009G430900.1	CAT-box	GCCACT	748	6	+	Arabidopsis thaliana	cis-acting regulatory element related to meristem expression
Ga08G2257.1	GCN4_motif	TGAGTCA	850	7	-	Oryza sativa	cis-regulatory element involved in endosperm expression
Ga08G2526.1	GCN4_motif	TGAGTCA	72	7	+	Oryza sativa	cis-regulatory element involved in endosperm expression
Ga10G1406.1	GCN4_motif	TGAGTCA	148	7	+	Oryza sativa	cis-regulatory element involved in endosperm expression
Ga11G2625.1	GCN4_motif	TGAGTCA	149	7	+	Oryza sativa	cis-regulatory element involved in endosperm expression
Gh_A08G1928.1	GCN4_motif	TGAGTCA	1038	7	+	Oryza sativa	cis-regulatory element involved in endosperm expression
Gh_A13G1216.1	GCN4_motif	TGAGTCA	250	7	-	Oryza sativa	cis-regulatory element involved in endosperm expression
Gh_A13G1216.1	GCN4_motif	TGAGTCA	479	7	-	Oryza sativa	cis-regulatory element involved in endosperm expression
Gh_A13G1216.1	GCN4_motif	TGAGTCA	678	7	-	Oryza sativa	cis-regulatory element involved in endosperm expression
Gh_D08G2294.1	GCN4_motif	TGAGTCA	1092	7	+	Oryza sativa	cis-regulatory element involved in endosperm expression
GOBAR_AA21005.1	GCN4_motif	TGAGTCA	1042	7	+	Oryza sativa	cis-regulatory element involved in endosperm expression
GOBAR_DD32697.1	GCN4_motif	TGAGTCA	1092	7	+	Oryza sativa	cis-regulatory element involved in endosperm expression
Gorai.004G223100.1	GCN4_motif	TGAGTCA	1206	7	-	Oryza sativa	cis-regulatory element involved in endosperm expression
Gorai.004G248700.1	GCN4_motif	TGAGTCA	1097	7	+	Oryza sativa	cis-regulatory element involved in endosperm expression
Gorai.007G150900.1	GCN4_motif	TGAGTCA	582	7	+	Oryza sativa	cis-regulatory element involved in endosperm expression
Gorai.009G430900.1	GCN4_motif	TGAGTCA	1337	7	-	Oryza sativa	cis-regulatory element involved in endosperm expression
Ga01G0730.1	CAAT-box	CAAAT	384	5	+	Pisum sativum	common cis-acting element in promoter and enhancer regions
Ga01G0730.1	CAAT-box	CAAAT	413	5	+	Pisum sativum	common cis-acting element in promoter and enhancer regions
Ga01G0730.1	CAAT-box	CCAAT	592	5	+	Arabidopsis thaliana	common cis-acting element in promoter and enhancer regions
Ga01G0730.1	CAAT-box	CAAAT	950	5	-	Pisum sativum	common cis-acting element in promoter and enhancer regions
Ga01G0730.1	CAAT-box	CAAAT	1155	5	+	Pisum sativum	common cis-acting element in promoter and enhancer regions
Ga03G2208.1	CAAT-box	CCAAT	267	5	-	Arabidopsis thaliana	common cis-acting element in promoter and enhancer regions
Ga03G2208.1	CAAT-box	CAAAT	384	5	+	Pisum sativum	common cis-acting element in promoter and enhancer regions
Ga03G2208.1	CAAT-box	CAAAT	799	5	+	Pisum sativum	common cis-acting element in promoter and enhancer regions
Ga03G2208.1	CAAT-box	CAAAT	1075	5	-	Pisum sativum	common cis-acting element in promoter and enhancer regions
Ga03G2208.1	CAAT-box	CAAAT	1126	5	-	Pisum sativum	common cis-acting element in promoter and enhancer regions
Ga03G2208.1	CAAT-box	TGCAAATCT	1318	9	-	Brassica juncea	common cis-acting element in promoter and enhancer regions
Ga03G2208.1	CAAT-box	CAAAT	1320	5	-	Pisum sativum	common cis-acting element in promoter and enhancer regions
Ga03G2208.1	CAAT-box	CAAAT	1564	5	+	Pisum sativum	common cis-acting element in promoter and enhancer regions
Ga03G2208.1	CAAT-box	CAAAT	1577	5	-	Pisum sativum	common cis-acting element in promoter and enhancer regions
Ga03G2208.1	CAAT-box	CAAAT	1710	5	-	Pisum sativum	common cis-acting element in promoter and enhancer regions
Ga03G2208.1	CAAT-box	CAAAT	1987	5	+	Pisum sativum	common cis-acting element in promoter and enhancer regions
Ga05G0342.1	CAAT-box	CAAAT	35	5	-	Pisum sativum	common cis-acting element in promoter and enhancer regions
Ga05G0342.1	CAAT-box	CAAAT	179	5	+	Pisum sativum	common cis-acting element in promoter and enhancer regions
Ga05G0342.1	CAAT-box	CAAAT	355	5	+	Pisum sativum	common cis-acting element in promoter and enhancer regions
Ga05G0342.1	CAAT-box	CAAAT	720	5	-	Pisum sativum	common cis-acting element in promoter and enhancer regions
Ga05G0342.1	CAAT-box	CAAAT	857	5	+	Pisum sativum	common cis-acting element in promoter and enhancer regions
Ga05G0342.1	CAAT-box	CAAAT	1027	5	-	Pisum sativum	common cis-acting element in promoter and enhancer regions
Ga05G0342.1	CAAT-box	CCAAT	1052	5	-	Arabidopsis thaliana	common cis-acting element in promoter and enhancer regions
Ga05G0342.1	CAAT-box	CCAAT	1462	5	-	Arabidopsis thaliana	common cis-acting element in promoter and enhancer regions
Ga05G0342.1	CAAT-box	CCAAT	1521	5	-	Arabidopsis thaliana	common cis-acting element in promoter and enhancer regions
Ga05G0342.1	CAAT-box	CCAAT	1558	5	+	Arabidopsis thaliana	common cis-acting element in promoter and enhancer regions
Ga05G0342.1	CAAT-box	CAAAT	1566	5	+	Pisum sativum	common cis-acting element in promoter and enhancer regions
Ga05G0342.1	CAAT-box	CAAAT	1594	5	-	Pisum sativum	common cis-acting element in promoter and enhancer regions
Ga05G0342.1	CAAT-box	CCAAT	1654	5	-	Arabidopsis thaliana	common cis-acting element in promoter and enhancer regions
Ga05G0342.1	CAAT-box	CCAAT	1724	5	-	Arabidopsis thaliana	common cis-acting element in promoter and enhancer regions
Ga05G0342.1	CAAT-box	CAAAT	1784	5	-	Pisum sativum	common cis-acting element in promoter and enhancer regions
Ga05G0342.1	CAAT-box	CCAAT	1804	5	+	Arabidopsis thaliana	common cis-acting element in promoter and enhancer regions
Ga05G0342.1	CAAT-box	TGCCAAC	1864	7	-	Petunia hybrida	common cis-acting element in promoter and enhancer regions
Ga05G0342.1	CAAT-box	CAAAT	1875	5	+	Pisum sativum	common cis-acting element in promoter and enhancer regions
Ga05G0342.1	CAAT-box	CCAAT	1915	5	-	Arabidopsis thaliana	common cis-acting element in promoter and enhancer regions
Ga05G0342.1	CAAT-box	CAAAT	1928	5	-	Pisum sativum	common cis-acting element in promoter and enhancer regions
Ga05G0409.1	CAAT-box	CAAAT	72	5	+	Pisum sativum	common cis-acting element in promoter and enhancer regions
Ga05G0409.1	CAAT-box	CAAAT	75	5	-	Pisum sativum	common cis-acting element in promoter and enhancer regions
Ga05G0409.1	CAAT-box	CCAAT	94	5	+	Arabidopsis thaliana	common cis-acting element in promoter and enhancer regions
Ga05G0409.1	CAAT-box	CAAAT	167	5	+	Pisum sativum	common cis-acting element in promoter and enhancer regions
Ga05G0409.1	CAAT-box	CAAAT	254	5	-	Pisum sativum	common cis-acting element in promoter and enhancer regions
Ga05G0409.1	CAAT-box	CAAAT	381	5	-	Pisum sativum	common cis-acting element in promoter and enhancer regions
Ga05G0409.1	CAAT-box	CAAAT	622	5	+	Pisum sativum	common cis-acting element in promoter and enhancer regions
Ga05G0409.1	CAAT-box	CAAAT	744	5	+	Pisum sativum	common cis-acting element in promoter and enhancer regions
Ga05G0409.1	CAAT-box	CAAAT	821	5	+	Pisum sativum	common cis-acting element in promoter and enhancer regions
Ga05G0409.1	CAAT-box	CAAAT	879	5	-	Pisum sativum	common cis-acting element in promoter and enhancer regions
Ga05G0409.1	CAAT-box	CAAAT	927	5	-	Pisum sativum	common cis-acting element in promoter and enhancer regions
Ga05G0409.1	CAAT-box	CAAAT	935	5	-	Pisum sativum	common cis-acting element in promoter and enhancer regions
Ga05G0409.1	CAAT-box	CCAAT	947	5	-	Arabidopsis thaliana	common cis-acting element in promoter and enhancer regions
Ga05G0409.1	CAAT-box	CCAAT	1015	5	+	Arabidopsis thaliana	common cis-acting element in promoter and enhancer regions
Ga05G0409.1	CAAT-box	CAAAT	1090	5	+	Pisum sativum	common cis-acting element in promoter and enhancer regions
Ga05G0409.1	CAAT-box	CAAAT	1367	5	-	Pisum sativum	common cis-acting element in promoter and enhancer regions
Ga05G0409.1	CAAT-box	CAAAT	1375	5	-	Pisum sativum	common cis-acting element in promoter and enhancer regions
Ga05G0409.1	CAAT-box	CAAAT	1427	5	-	Pisum sativum	common cis-acting element in promoter and enhancer regions
Ga05G0409.1	CAAT-box	CAAAT	1508	5	-	Pisum sativum	common cis-acting element in promoter and enhancer regions
Ga05G0409.1	CAAT-box	CAAAT	1532	5	+	Pisum sativum	common cis-acting element in promoter and enhancer regions
Ga05G0409.1	CAAT-box	CAAAT	1690	5	+	Pisum sativum	common cis-acting element in promoter and enhancer regions
Ga05G0409.1	CAAT-box	CCAAT	1711	5	-	Arabidopsis thaliana	common cis-acting element in promoter and enhancer regions
Ga05G0409.1	CAAT-box	CAAAT	1737	5	-	Pisum sativum	common cis-acting element in promoter and enhancer regions
Ga05G0409.1	CAAT-box	CAAAT	1832	5	-	Pisum sativum	common cis-acting element in promoter and enhancer regions
Ga05G4016.1	CAAT-box	CAAAT	859	5	+	Pisum sativum	common cis-acting element in promoter and enhancer regions
Ga05G4016.1	CAAT-box	CAAAT	878	5	-	Pisum sativum	common cis-acting element in promoter and enhancer regions
Ga05G4016.1	CAAT-box	CAAAT	947	5	+	Pisum sativum	common cis-acting element in promoter and enhancer regions
Ga05G4016.1	CAAT-box	CAAAT	1027	5	+	Pisum sativum	common cis-acting element in promoter and enhancer regions
Ga05G4016.1	CAAT-box	CCAAT	1330	5	-	Arabidopsis thaliana	common cis-acting element in promoter and enhancer regions
Ga05G4016.1	CAAT-box	CAAAT	1388	5	+	Pisum sativum	common cis-acting element in promoter and enhancer regions
Ga05G4016.1	CAAT-box	AGCTCAATTTCA	1459	11	-	Daucus carota	common cis-acting element in promoter and enhancer regions
Ga05G4016.1	CAAT-box	CAAAT	1460	5	+	Pisum sativum	common cis-acting element in promoter and enhancer regions
Ga05G4019.1	CAAT-box	CAAAT	49	5	-	Pisum sativum	common cis-acting element in promoter and enhancer regions
Ga05G4019.1	CAAT-box	CAAAT	152	5	+	Pisum sativum	common cis-acting element in promoter and enhancer regions
Ga05G4019.1	CAAT-box	CCAAT	237	5	-	Arabidopsis thaliana	common cis-acting element in promoter and enhancer regions
Ga05G4019.1	CAAT-box	CAAAT	326	5	-	Pisum sativum	common cis-acting element in promoter and enhancer regions
Ga05G4019.1	CAAT-box	CAAAT	353	5	-	Pisum sativum	common cis-acting element in promoter and enhancer regions
Ga05G4019.1	CAAT-box	CAAAT	367	5	+	Pisum sativum	common cis-acting element in promoter and enhancer regions
Ga05G4019.1	CAAT-box	CAAAT	405	5	-	Pisum sativum	common cis-acting element in promoter and enhancer regions
Ga05G4019.1	CAAT-box	CAAAT	412	5	-	Pisum sativum	common cis-acting element in promoter and enhancer regions
Ga05G4019.1	CAAT-box	CAAAT	516	5	-	Pisum sativum	common cis-acting element in promoter and enhancer regions
Ga05G4019.1	CAAT-box	CAAAT	554	5	-	Pisum sativum	common cis-acting element in promoter and enhancer regions
Ga05G4019.1	CAAT-box	CAAAT	570	5	+	Pisum sativum	common cis-acting element in promoter and enhancer regions
Ga05G4019.1	CAAT-box	CAAAT	704	5	+	Pisum sativum	common cis-acting element in promoter and enhancer regions
Ga05G4019.1	CAAT-box	CAAAT	817	5	-	Pisum sativum	common cis-acting element in promoter and enhancer regions
Ga05G4019.1	CAAT-box	CAAAT	1280	5	-	Pisum sativum	common cis-acting element in promoter and enhancer regions
Ga05G4019.1	CAAT-box	CAAAT	1386	5	+	Pisum sativum	common cis-acting element in promoter and enhancer regions
Ga05G4019.1	CAAT-box	CAAAT	1460	5	+	Pisum sativum	common cis-acting element in promoter and enhancer regions
Ga07G0148.1	CAAT-box	CAAAT	144	5	-	Pisum sativum	common cis-acting element in promoter and enhancer regions
Ga07G0148.1	CAAT-box	CAAAT	274	5	+	Pisum sativum	common cis-acting element in promoter and enhancer regions
Ga07G0148.1	CAAT-box	CAAAT	336	5	+	Pisum sativum	common cis-acting element in promoter and enhancer regions
Ga07G0148.1	CAAT-box	CCAAT	339	5	-	Arabidopsis thaliana	common cis-acting element in promoter and enhancer regions
Ga07G0148.1	CAAT-box	CAAAT	476	5	+	Pisum sativum	common cis-acting element in promoter and enhancer regions
Ga07G0148.1	CAAT-box	CAAAT	495	5	+	Pisum sativum	common cis-acting element in promoter and enhancer regions
Ga07G0148.1	CAAT-box	CAAAT	498	5	-	Pisum sativum	common cis-acting element in promoter and enhancer regions
Ga07G0148.1	CAAT-box	CAAAT	530	5	-	Pisum sativum	common cis-acting element in promoter and enhancer regions
Ga07G0148.1	CAAT-box	CAAAT	585	5	+	Pisum sativum	common cis-acting element in promoter and enhancer regions
Ga07G0148.1	CAAT-box	CCAAT	676	5	-	Arabidopsis thaliana	common cis-acting element in promoter and enhancer regions
Ga07G0148.1	CAAT-box	CAAAT	853	5	-	Pisum sativum	common cis-acting element in promoter and enhancer regions
Ga07G0148.1	CAAT-box	CAAAT	919	5	-	Pisum sativum	common cis-acting element in promoter and enhancer regions
Ga07G0148.1	CAAT-box	CAAAT	1226	5	+	Pisum sativum	common cis-acting element in promoter and enhancer regions
Ga07G0148.1	CAAT-box	CAAAT	1327	5	+	Pisum sativum	common cis-acting element in promoter and enhancer regions
Ga07G0148.1	CAAT-box	CAAAT	1405	5	+	Pisum sativum	common cis-acting element in promoter and enhancer regions
Ga07G0148.1	CAAT-box	CAAAT	1471	5	+	Pisum sativum	common cis-acting element in promoter and enhancer regions
Ga07G0148.1	CAAT-box	CAAAT	1530	5	-	Pisum sativum	common cis-acting element in promoter and enhancer regions
Ga07G0148.1	CAAT-box	CCAAT	1614	5	+	Arabidopsis thaliana	common cis-acting element in promoter and enhancer regions
Ga07G0148.1	CAAT-box	CAAAT	1706	5	-	Pisum sativum	common cis-acting element in promoter and enhancer regions
Ga08G2238.1	CAAT-box	CAAAT	169	5	-	Pisum sativum	common cis-acting element in promoter and enhancer regions
Ga08G2238.1	CAAT-box	CAAAT	234	5	-	Pisum sativum	common cis-acting element in promoter and enhancer regions
Ga08G2238.1	CAAT-box	CAAAT	419	5	-	Pisum sativum	common cis-acting element in promoter and enhancer regions
Ga08G2238.1	CAAT-box	CAAAT	468	5	-	Pisum sativum	common cis-acting element in promoter and enhancer regions
Ga08G2238.1	CAAT-box	TGCCAAC	734	7	+	Petunia hybrida	common cis-acting element in promoter and enhancer regions
Ga08G2238.1	CAAT-box	CAAAT	773	5	+	Pisum sativum	common cis-acting element in promoter and enhancer regions
Ga08G2238.1	CAAT-box	CCAAT	1297	5	+	Arabidopsis thaliana	common cis-acting element in promoter and enhancer regions
Ga08G2238.1	CAAT-box	CAAAT	1310	5	-	Pisum sativum	common cis-acting element in promoter and enhancer regions
Ga08G2238.1	CAAT-box	CAAAT	1466	5	+	Pisum sativum	common cis-acting element in promoter and enhancer regions
Ga08G2238.1	CAAT-box	CAAAT	1625	5	-	Pisum sativum	common cis-acting element in promoter and enhancer regions
Ga08G2238.1	CAAT-box	CAAAT	1711	5	-	Pisum sativum	common cis-acting element in promoter and enhancer regions
Ga08G2238.1	CAAT-box	CAAAT	1781	5	-	Pisum sativum	common cis-acting element in promoter and enhancer regions
Ga08G2238.1	CAAT-box	CAAAT	1881	5	+	Pisum sativum	common cis-acting element in promoter and enhancer regions
Ga08G2257.1	CAAT-box	CCAAT	38	5	-	Arabidopsis thaliana	common cis-acting element in promoter and enhancer regions
Ga08G2257.1	CAAT-box	CCAAT	117	5	-	Arabidopsis thaliana	common cis-acting element in promoter and enhancer regions
Ga08G2257.1	CAAT-box	CAAAT	254	5	-	Pisum sativum	common cis-acting element in promoter and enhancer regions
Ga08G2257.1	CAAT-box	CAAAT	490	5	-	Pisum sativum	common cis-acting element in promoter and enhancer regions
Ga08G2257.1	CAAT-box	CAAAT	509	5	-	Pisum sativum	common cis-acting element in promoter and enhancer regions
Ga08G2257.1	CAAT-box	CAAAT	519	5	-	Pisum sativum	common cis-acting element in promoter and enhancer regions
Ga08G2257.1	CAAT-box	CAAAT	548	5	-	Pisum sativum	common cis-acting element in promoter and enhancer regions
Ga08G2257.1	CAAT-box	CAAAT	575	5	-	Pisum sativum	common cis-acting element in promoter and enhancer regions
Ga08G2257.1	CAAT-box	CCAAT	668	5	-	Arabidopsis thaliana	common cis-acting element in promoter and enhancer regions
Ga08G2257.1	CAAT-box	CAAAT	686	5	-	Pisum sativum	common cis-acting element in promoter and enhancer regions
Ga08G2257.1	CAAT-box	CAAAT	778	5	+	Pisum sativum	common cis-acting element in promoter and enhancer regions
Ga08G2257.1	CAAT-box	CAAAT	798	5	+	Pisum sativum	common cis-acting element in promoter and enhancer regions
Ga08G2257.1	CAAT-box	CCAAT	935	5	+	Arabidopsis thaliana	common cis-acting element in promoter and enhancer regions
Ga08G2257.1	CAAT-box	CCAAT	1233	5	+	Arabidopsis thaliana	common cis-acting element in promoter and enhancer regions
Ga08G2257.1	CAAT-box	CAAAT	1300	5	-	Pisum sativum	common cis-acting element in promoter and enhancer regions
Ga08G2257.1	CAAT-box	CAAAT	1544	5	+	Pisum sativum	common cis-acting element in promoter and enhancer regions
Ga08G2257.1	CAAT-box	CCAAT	1848	5	-	Arabidopsis thaliana	common cis-acting element in promoter and enhancer regions
Ga08G2257.1	CAAT-box	CAAAT	1888	5	+	Pisum sativum	common cis-acting element in promoter and enhancer regions
Ga08G2257.1	CAAT-box	CAAAT	1899	5	-	Pisum sativum	common cis-acting element in promoter and enhancer regions
Ga08G2257.1	CAAT-box	CCAAT	1913	5	-	Arabidopsis thaliana	common cis-acting element in promoter and enhancer regions
Ga08G2257.1	CAAT-box	CCAAT	1941	5	-	Arabidopsis thaliana	common cis-acting element in promoter and enhancer regions
Ga08G2526.1	CAAT-box	CAAAT	40	5	+	Pisum sativum	common cis-acting element in promoter and enhancer regions
Ga08G2526.1	CAAT-box	CAAAT	276	5	+	Pisum sativum	common cis-acting element in promoter and enhancer regions
Ga08G2526.1	CAAT-box	CAAAT	319	5	+	Pisum sativum	common cis-acting element in promoter and enhancer regions
Ga08G2526.1	CAAT-box	CAAAT	517	5	-	Pisum sativum	common cis-acting element in promoter and enhancer regions
Ga08G2526.1	CAAT-box	CAAAT	613	5	-	Pisum sativum	common cis-acting element in promoter and enhancer regions
Ga08G2526.1	CAAT-box	CAAAT	626	5	-	Pisum sativum	common cis-acting element in promoter and enhancer regions
Ga08G2526.1	CAAT-box	CCAAT	673	5	+	Arabidopsis thaliana	common cis-acting element in promoter and enhancer regions
Ga08G2526.1	CAAT-box	CAAAT	982	5	-	Pisum sativum	common cis-acting element in promoter and enhancer regions
Ga08G2526.1	CAAT-box	CAAAT	1124	5	+	Pisum sativum	common cis-acting element in promoter and enhancer regions
Ga08G2526.1	CAAT-box	CAAAT	1127	5	-	Pisum sativum	common cis-acting element in promoter and enhancer regions
Ga08G2526.1	CAAT-box	CAAAT	1207	5	-	Pisum sativum	common cis-acting element in promoter and enhancer regions
Ga08G2526.1	CAAT-box	CCAAT	1405	5	-	Arabidopsis thaliana	common cis-acting element in promoter and enhancer regions
Ga08G2526.1	CAAT-box	CAAAT	1432	5	+	Pisum sativum	common cis-acting element in promoter and enhancer regions
Ga09G0757.1	CAAT-box	CAAAT	83	5	+	Pisum sativum	common cis-acting element in promoter and enhancer regions
Ga09G0757.1	CAAT-box	CAAAT	146	5	+	Pisum sativum	common cis-acting element in promoter and enhancer regions
Ga09G0757.1	CAAT-box	CCAAT	292	5	+	Arabidopsis thaliana	common cis-acting element in promoter and enhancer regions
Ga09G0757.1	CAAT-box	CAAAT	576	5	+	Pisum sativum	common cis-acting element in promoter and enhancer regions
Ga09G0757.1	CAAT-box	CCAAT	615	5	+	Arabidopsis thaliana	common cis-acting element in promoter and enhancer regions
Ga09G0757.1	CAAT-box	CAAAT	816	5	+	Pisum sativum	common cis-acting element in promoter and enhancer regions
Ga09G0757.1	CAAT-box	CAAAT	973	5	-	Pisum sativum	common cis-acting element in promoter and enhancer regions
Ga09G0757.1	CAAT-box	CCAAT	980	5	+	Arabidopsis thaliana	common cis-acting element in promoter and enhancer regions
Ga09G0757.1	CAAT-box	CAAAT	1055	5	-	Pisum sativum	common cis-acting element in promoter and enhancer regions
Ga09G0757.1	CAAT-box	CCAAT	1128	5	-	Arabidopsis thaliana	common cis-acting element in promoter and enhancer regions
Ga09G0757.1	CAAT-box	CCAAT	1294	5	+	Arabidopsis thaliana	common cis-acting element in promoter and enhancer regions
Ga09G0757.1	CAAT-box	CAAAT	1307	5	+	Pisum sativum	common cis-acting element in promoter and enhancer regions
Ga09G0757.1	CAAT-box	CCAAT	1406	5	-	Arabidopsis thaliana	common cis-acting element in promoter and enhancer regions
Ga09G0757.1	CAAT-box	CAAAT	1567	5	-	Pisum sativum	common cis-acting element in promoter and enhancer regions
Ga09G0757.1	CAAT-box	CCAAT	1594	5	-	Arabidopsis thaliana	common cis-acting element in promoter and enhancer regions
Ga09G0757.1	CAAT-box	CCAAT	1873	5	-	Arabidopsis thaliana	common cis-acting element in promoter and enhancer regions
Ga09G2245.1	CAAT-box	CAAAT	101	5	-	Pisum sativum	common cis-acting element in promoter and enhancer regions
Ga09G2245.1	CAAT-box	CCAAT	150	5	-	Arabidopsis thaliana	common cis-acting element in promoter and enhancer regions
Ga09G2245.1	CAAT-box	CAAAT	295	5	+	Pisum sativum	common cis-acting element in promoter and enhancer regions
Ga09G2245.1	CAAT-box	CAAAT	367	5	+	Pisum sativum	common cis-acting element in promoter and enhancer regions
Ga09G2245.1	CAAT-box	CAAAT	479	5	+	Pisum sativum	common cis-acting element in promoter and enhancer regions
Ga09G2245.1	CAAT-box	CCAAT	561	5	-	Arabidopsis thaliana	common cis-acting element in promoter and enhancer regions
Ga09G2245.1	CAAT-box	CAAAT	598	5	-	Pisum sativum	common cis-acting element in promoter and enhancer regions
Ga09G2245.1	CAAT-box	CAAAT	689	5	+	Pisum sativum	common cis-acting element in promoter and enhancer regions
Ga09G2245.1	CAAT-box	CAAAT	717	5	-	Pisum sativum	common cis-acting element in promoter and enhancer regions
Ga09G2245.1	CAAT-box	CAAAT	788	5	-	Pisum sativum	common cis-acting element in promoter and enhancer regions
Ga09G2245.1	CAAT-box	CCAAT	843	5	+	Arabidopsis thaliana	common cis-acting element in promoter and enhancer regions
Ga09G2245.1	CAAT-box	CAAAT	890	5	-	Pisum sativum	common cis-acting element in promoter and enhancer regions
Ga09G2245.1	CAAT-box	CAAAT	952	5	+	Pisum sativum	common cis-acting element in promoter and enhancer regions
Ga09G2245.1	CAAT-box	CCAAT	964	5	+	Arabidopsis thaliana	common cis-acting element in promoter and enhancer regions
Ga09G2245.1	CAAT-box	CAAAT	1077	5	-	Pisum sativum	common cis-acting element in promoter and enhancer regions
Ga09G2245.1	CAAT-box	CAAAT	1214	5	-	Pisum sativum	common cis-acting element in promoter and enhancer regions
Ga09G2245.1	CAAT-box	CAAAT	1350	5	+	Pisum sativum	common cis-acting element in promoter and enhancer regions
Ga09G2245.1	CAAT-box	CAAAT	1360	5	+	Pisum sativum	common cis-acting element in promoter and enhancer regions
Ga09G2245.1	CAAT-box	CAAAT	1389	5	+	Pisum sativum	common cis-acting element in promoter and enhancer regions
Ga09G2245.1	CAAT-box	CAAAT	1428	5	+	Pisum sativum	common cis-acting element in promoter and enhancer regions
Ga09G2245.1	CAAT-box	CAAAT	1776	5	+	Pisum sativum	common cis-acting element in promoter and enhancer regions
Ga09G2245.1	CAAT-box	CAAAT	1813	5	-	Pisum sativum	common cis-acting element in promoter and enhancer regions
Ga09G2245.1	CAAT-box	CAAAT	1901	5	-	Pisum sativum	common cis-acting element in promoter and enhancer regions
Ga09G2245.1	CAAT-box	CAAAT	1926	5	-	Pisum sativum	common cis-acting element in promoter and enhancer regions
Ga09G2245.1	CAAT-box	CCAAT	1964	5	-	Arabidopsis thaliana	common cis-acting element in promoter and enhancer regions
Ga10G1406.1	CAAT-box	CAAAT	101	5	+	Pisum sativum	common cis-acting element in promoter and enhancer regions
Ga10G1406.1	CAAT-box	CCAAT	122	5	+	Arabidopsis thaliana	common cis-acting element in promoter and enhancer regions
Ga10G1406.1	CAAT-box	CCAAT	140	5	-	Arabidopsis thaliana	common cis-acting element in promoter and enhancer regions
Ga10G1406.1	CAAT-box	CAAAT	316	5	-	Pisum sativum	common cis-acting element in promoter and enhancer regions
Ga10G1406.1	CAAT-box	CAAAT	478	5	-	Pisum sativum	common cis-acting element in promoter and enhancer regions
Ga10G1406.1	CAAT-box	CAAAT	497	5	-	Pisum sativum	common cis-acting element in promoter and enhancer regions
Ga10G1406.1	CAAT-box	CAAAT	522	5	-	Pisum sativum	common cis-acting element in promoter and enhancer regions
Ga10G1406.1	CAAT-box	CCAAT	786	5	-	Arabidopsis thaliana	common cis-acting element in promoter and enhancer regions
Ga10G1406.1	CAAT-box	CAAAT	1122	5	+	Pisum sativum	common cis-acting element in promoter and enhancer regions
Ga10G1406.1	CAAT-box	CAAAT	1291	5	+	Pisum sativum	common cis-acting element in promoter and enhancer regions
Ga10G1406.1	CAAT-box	CCAAT	1440	5	-	Arabidopsis thaliana	common cis-acting element in promoter and enhancer regions
Ga10G1406.1	CAAT-box	TGCCAAC	1461	7	-	Petunia hybrida	common cis-acting element in promoter and enhancer regions
Ga10G1406.1	CAAT-box	CAAAT	1645	5	+	Pisum sativum	common cis-acting element in promoter and enhancer regions
Ga10G1406.1	CAAT-box	CAAAT	1840	5	+	Pisum sativum	common cis-acting element in promoter and enhancer regions
Ga10G1406.1	CAAT-box	TGCCAAC	1851	7	-	Petunia hybrida	common cis-acting element in promoter and enhancer regions
Ga10G2478.1	CAAT-box	CAAAT	142	5	-	Pisum sativum	common cis-acting element in promoter and enhancer regions
Ga10G2478.1	CAAT-box	CAAAT	170	5	+	Pisum sativum	common cis-acting element in promoter and enhancer regions
Ga10G2478.1	CAAT-box	CAAAT	212	5	-	Pisum sativum	common cis-acting element in promoter and enhancer regions
Ga10G2478.1	CAAT-box	CCAAT	229	5	-	Arabidopsis thaliana	common cis-acting element in promoter and enhancer regions
Ga10G2478.1	CAAT-box	CAAAT	348	5	-	Pisum sativum	common cis-acting element in promoter and enhancer regions
Ga10G2478.1	CAAT-box	CAAAT	504	5	+	Pisum sativum	common cis-acting element in promoter and enhancer regions
Ga10G2478.1	CAAT-box	CCAAT	570	5	+	Arabidopsis thaliana	common cis-acting element in promoter and enhancer regions
Ga10G2478.1	CAAT-box	CCAAT	573	5	-	Arabidopsis thaliana	common cis-acting element in promoter and enhancer regions
Ga10G2478.1	CAAT-box	CCAAT	585	5	-	Arabidopsis thaliana	common cis-acting element in promoter and enhancer regions
Ga10G2478.1	CAAT-box	CCAAT	665	5	-	Arabidopsis thaliana	common cis-acting element in promoter and enhancer regions
Ga10G2478.1	CAAT-box	CAAAT	804	5	+	Pisum sativum	common cis-acting element in promoter and enhancer regions
Ga10G2478.1	CAAT-box	CAAAT	834	5	+	Pisum sativum	common cis-acting element in promoter and enhancer regions
Ga10G2478.1	CAAT-box	CAAAT	911	5	-	Pisum sativum	common cis-acting element in promoter and enhancer regions
Ga10G2478.1	CAAT-box	CAAAT	1303	5	-	Pisum sativum	common cis-acting element in promoter and enhancer regions
Ga10G2478.1	CAAT-box	CAAAT	1352	5	+	Pisum sativum	common cis-acting element in promoter and enhancer regions
Ga10G2478.1	CAAT-box	CAAAT	1631	5	+	Pisum sativum	common cis-acting element in promoter and enhancer regions
Ga10G2478.1	CAAT-box	CAAAT	1919	5	-	Pisum sativum	common cis-acting element in promoter and enhancer regions
Ga10G2478.1	CAAT-box	CAAAT	1987	5	-	Pisum sativum	common cis-acting element in promoter and enhancer regions
Ga11G1053.1	CAAT-box	CAAAT	50	5	+	Pisum sativum	common cis-acting element in promoter and enhancer regions
Ga11G1053.1	CAAT-box	CAAAT	53	5	-	Pisum sativum	common cis-acting element in promoter and enhancer regions
Ga11G1053.1	CAAT-box	CAAAT	169	5	+	Pisum sativum	common cis-acting element in promoter and enhancer regions
Ga11G1053.1	CAAT-box	CAAAT	334	5	+	Pisum sativum	common cis-acting element in promoter and enhancer regions
Ga11G1053.1	CAAT-box	CAAAT	391	5	-	Pisum sativum	common cis-acting element in promoter and enhancer regions
Ga11G1053.1	CAAT-box	CAAAT	445	5	-	Pisum sativum	common cis-acting element in promoter and enhancer regions
Ga11G1053.1	CAAT-box	CAAAT	463	5	-	Pisum sativum	common cis-acting element in promoter and enhancer regions
Ga11G1053.1	CAAT-box	CAAAT	691	5	-	Pisum sativum	common cis-acting element in promoter and enhancer regions
Ga11G1053.1	CAAT-box	CCAAT	731	5	-	Arabidopsis thaliana	common cis-acting element in promoter and enhancer regions
Ga11G1053.1	CAAT-box	CAAAT	814	5	-	Pisum sativum	common cis-acting element in promoter and enhancer regions
Ga11G1053.1	CAAT-box	CAAAT	953	5	-	Pisum sativum	common cis-acting element in promoter and enhancer regions
Ga11G1053.1	CAAT-box	CCAAT	1144	5	-	Arabidopsis thaliana	common cis-acting element in promoter and enhancer regions
Ga11G1053.1	CAAT-box	CCAAT	1315	5	+	Arabidopsis thaliana	common cis-acting element in promoter and enhancer regions
Ga11G1053.1	CAAT-box	CAAAT	1471	5	+	Pisum sativum	common cis-acting element in promoter and enhancer regions
Ga11G1053.1	CAAT-box	CCAAT	1720	5	+	Arabidopsis thaliana	common cis-acting element in promoter and enhancer regions
Ga11G1053.1	CAAT-box	CAAAT	1991	5	-	Pisum sativum	common cis-acting element in promoter and enhancer regions
Ga11G2625.1	CAAT-box	CAAAT	235	5	+	Pisum sativum	common cis-acting element in promoter and enhancer regions
Ga11G2625.1	CAAT-box	CAAAT	241	5	+	Pisum sativum	common cis-acting element in promoter and enhancer regions
Ga11G2625.1	CAAT-box	CCAAT	519	5	+	Arabidopsis thaliana	common cis-acting element in promoter and enhancer regions
Ga11G2625.1	CAAT-box	CAAAT	663	5	+	Pisum sativum	common cis-acting element in promoter and enhancer regions
Ga11G2625.1	CAAT-box	CAAAT	969	5	+	Pisum sativum	common cis-acting element in promoter and enhancer regions
Ga11G2625.1	CAAT-box	CAAAT	1008	5	+	Pisum sativum	common cis-acting element in promoter and enhancer regions
Ga11G2625.1	CAAT-box	CAAAT	1225	5	+	Pisum sativum	common cis-acting element in promoter and enhancer regions
Ga11G2625.1	CAAT-box	CAAAT	1316	5	+	Pisum sativum	common cis-acting element in promoter and enhancer regions
Ga11G2625.1	CAAT-box	CAAAT	1390	5	+	Pisum sativum	common cis-acting element in promoter and enhancer regions
Ga11G2625.1	CAAT-box	CAAAT	1493	5	+	Pisum sativum	common cis-acting element in promoter and enhancer regions
Ga11G2625.1	CAAT-box	CAAAT	1514	5	+	Pisum sativum	common cis-acting element in promoter and enhancer regions
Ga11G2625.1	CAAT-box	CAAAT	1597	5	+	Pisum sativum	common cis-acting element in promoter and enhancer regions
Ga11G2625.1	CAAT-box	CAAAT	1886	5	+	Pisum sativum	common cis-acting element in promoter and enhancer regions
Ga12G1568.1	CAAT-box	CAAAT	288	5	-	Pisum sativum	common cis-acting element in promoter and enhancer regions
Ga12G1568.1	CAAT-box	CAAAT	440	5	-	Pisum sativum	common cis-acting element in promoter and enhancer regions
Ga12G1568.1	CAAT-box	CAAAT	533	5	-	Pisum sativum	common cis-acting element in promoter and enhancer regions
Ga12G1568.1	CAAT-box	CAAAT	550	5	+	Pisum sativum	common cis-acting element in promoter and enhancer regions
Ga12G1568.1	CAAT-box	CCAAT	733	5	+	Arabidopsis thaliana	common cis-acting element in promoter and enhancer regions
Ga12G1568.1	CAAT-box	CCAAT	802	5	+	Arabidopsis thaliana	common cis-acting element in promoter and enhancer regions
Ga12G1568.1	CAAT-box	CAAAT	1050	5	-	Pisum sativum	common cis-acting element in promoter and enhancer regions
Ga12G1568.1	CAAT-box	CAAAT	1356	5	-	Pisum sativum	common cis-acting element in promoter and enhancer regions
Ga12G1568.1	CAAT-box	CCAAT	1438	5	+	Arabidopsis thaliana	common cis-acting element in promoter and enhancer regions
Ga12G1568.1	CAAT-box	CAAAT	1571	5	+	Pisum sativum	common cis-acting element in promoter and enhancer regions
Ga12G1568.1	CAAT-box	CCAAT	1668	5	-	Arabidopsis thaliana	common cis-acting element in promoter and enhancer regions
Ga12G1568.1	CAAT-box	CAAAT	1675	5	-	Pisum sativum	common cis-acting element in promoter and enhancer regions
Ga12G1568.1	CAAT-box	CAAAT	1833	5	-	Pisum sativum	common cis-acting element in promoter and enhancer regions
Ga12G1568.1	CAAT-box	CAAAT	1961	5	+	Pisum sativum	common cis-acting element in promoter and enhancer regions
Ga13G0692.1	CAAT-box	CAAAT	13	5	+	Pisum sativum	common cis-acting element in promoter and enhancer regions
Ga13G0692.1	CAAT-box	CCAAT	185	5	-	Arabidopsis thaliana	common cis-acting element in promoter and enhancer regions
Ga13G0692.1	CAAT-box	CAAAT	360	5	-	Pisum sativum	common cis-acting element in promoter and enhancer regions
Ga13G0692.1	CAAT-box	CAAAT	679	5	+	Pisum sativum	common cis-acting element in promoter and enhancer regions
Ga13G0692.1	CAAT-box	CCAAT	747	5	-	Arabidopsis thaliana	common cis-acting element in promoter and enhancer regions
Ga13G0692.1	CAAT-box	CCAAT	772	5	-	Arabidopsis thaliana	common cis-acting element in promoter and enhancer regions
Ga13G0692.1	CAAT-box	CAAAT	799	5	+	Pisum sativum	common cis-acting element in promoter and enhancer regions
Ga13G0692.1	CAAT-box	CAAAT	878	5	-	Pisum sativum	common cis-acting element in promoter and enhancer regions
Ga13G0692.1	CAAT-box	CAAAT	908	5	-	Pisum sativum	common cis-acting element in promoter and enhancer regions
Ga13G0692.1	CAAT-box	CAAAT	958	5	-	Pisum sativum	common cis-acting element in promoter and enhancer regions
Ga13G0692.1	CAAT-box	CCAAT	1100	5	+	Arabidopsis thaliana	common cis-acting element in promoter and enhancer regions
Ga13G0692.1	CAAT-box	CAAAT	1110	5	-	Pisum sativum	common cis-acting element in promoter and enhancer regions
Ga13G0692.1	CAAT-box	CAAAT	1643	5	-	Pisum sativum	common cis-acting element in promoter and enhancer regions
Ga13G0692.1	CAAT-box	CAAAT	1655	5	-	Pisum sativum	common cis-acting element in promoter and enhancer regions
Ga13G0692.1	CAAT-box	CAAAT	1853	5	-	Pisum sativum	common cis-acting element in promoter and enhancer regions
Ga13G1789.1	CAAT-box	CAAAT	12	5	-	Pisum sativum	common cis-acting element in promoter and enhancer regions
Ga13G1789.1	CAAT-box	CAAAT	87	5	-	Pisum sativum	common cis-acting element in promoter and enhancer regions
Ga13G1789.1	CAAT-box	CCAAT	117	5	+	Arabidopsis thaliana	common cis-acting element in promoter and enhancer regions
Ga13G1789.1	CAAT-box	CAAAT	191	5	-	Pisum sativum	common cis-acting element in promoter and enhancer regions
Ga13G1789.1	CAAT-box	CAAAT	260	5	+	Pisum sativum	common cis-acting element in promoter and enhancer regions
Ga13G1789.1	CAAT-box	CCAAT	450	5	+	Arabidopsis thaliana	common cis-acting element in promoter and enhancer regions
Ga13G1789.1	CAAT-box	CCAAT	485	5	-	Arabidopsis thaliana	common cis-acting element in promoter and enhancer regions
Ga13G1789.1	CAAT-box	CCAAT	567	5	-	Arabidopsis thaliana	common cis-acting element in promoter and enhancer regions
Ga13G1789.1	CAAT-box	CCAAT	584	5	-	Arabidopsis thaliana	common cis-acting element in promoter and enhancer regions
Ga13G1789.1	CAAT-box	CAAAT	848	5	-	Pisum sativum	common cis-acting element in promoter and enhancer regions
Ga13G1789.1	CAAT-box	CAAAT	860	5	-	Pisum sativum	common cis-acting element in promoter and enhancer regions
Ga13G1789.1	CAAT-box	CAAAT	1012	5	-	Pisum sativum	common cis-acting element in promoter and enhancer regions
Ga13G1789.1	CAAT-box	CAAAT	1122	5	-	Pisum sativum	common cis-acting element in promoter and enhancer regions
Ga13G1789.1	CAAT-box	CCAAT	1217	5	+	Arabidopsis thaliana	common cis-acting element in promoter and enhancer regions
Ga13G1789.1	CAAT-box	CAAAT	1234	5	+	Pisum sativum	common cis-acting element in promoter and enhancer regions
Ga13G1789.1	CAAT-box	CCAAT	1241	5	+	Arabidopsis thaliana	common cis-acting element in promoter and enhancer regions
Ga13G1789.1	CAAT-box	CCAAT	1292	5	+	Arabidopsis thaliana	common cis-acting element in promoter and enhancer regions
Ga13G1789.1	CAAT-box	CAAAT	1308	5	+	Pisum sativum	common cis-acting element in promoter and enhancer regions
Ga13G1789.1	CAAT-box	CAAAT	1376	5	+	Pisum sativum	common cis-acting element in promoter and enhancer regions
Ga13G1789.1	CAAT-box	CAAAT	1391	5	-	Pisum sativum	common cis-acting element in promoter and enhancer regions
Ga13G1789.1	CAAT-box	CAAAT	1763	5	+	Pisum sativum	common cis-acting element in promoter and enhancer regions
Ga13G1789.1	CAAT-box	CCAAT	1966	5	-	Arabidopsis thaliana	common cis-acting element in promoter and enhancer regions
Ga13G2398.1	CAAT-box	CAAAT	146	5	+	Pisum sativum	common cis-acting element in promoter and enhancer regions
Ga13G2398.1	CAAT-box	CAAAT	205	5	+	Pisum sativum	common cis-acting element in promoter and enhancer regions
Ga13G2398.1	CAAT-box	CAAAT	270	5	-	Pisum sativum	common cis-acting element in promoter and enhancer regions
Ga13G2398.1	CAAT-box	CAAAT	369	5	+	Pisum sativum	common cis-acting element in promoter and enhancer regions
Ga13G2398.1	CAAT-box	CAAAT	433	5	-	Pisum sativum	common cis-acting element in promoter and enhancer regions
Ga13G2398.1	CAAT-box	CCAAT	509	5	+	Arabidopsis thaliana	common cis-acting element in promoter and enhancer regions
Ga13G2398.1	CAAT-box	CAAAT	542	5	-	Pisum sativum	common cis-acting element in promoter and enhancer regions
Ga13G2398.1	CAAT-box	CAAAT	682	5	+	Pisum sativum	common cis-acting element in promoter and enhancer regions
Ga13G2398.1	CAAT-box	CAAAT	701	5	+	Pisum sativum	common cis-acting element in promoter and enhancer regions
Ga13G2398.1	CAAT-box	CAAAT	826	5	+	Pisum sativum	common cis-acting element in promoter and enhancer regions
Ga13G2398.1	CAAT-box	CAAAT	1009	5	-	Pisum sativum	common cis-acting element in promoter and enhancer regions
Ga13G2398.1	CAAT-box	CAAAT	1053	5	-	Pisum sativum	common cis-acting element in promoter and enhancer regions
Ga13G2398.1	CAAT-box	CAAAT	1536	5	-	Pisum sativum	common cis-acting element in promoter and enhancer regions
Ga13G2398.1	CAAT-box	CAAAT	1575	5	+	Pisum sativum	common cis-acting element in promoter and enhancer regions
Ga13G2398.1	CAAT-box	CAAAT	1596	5	-	Pisum sativum	common cis-acting element in promoter and enhancer regions
Gh_A01G0518.1	CAAT-box	CAAAT	385	5	+	Pisum sativum	common cis-acting element in promoter and enhancer regions
Gh_A01G0518.1	CAAT-box	CAAAT	414	5	+	Pisum sativum	common cis-acting element in promoter and enhancer regions
Gh_A01G0518.1	CAAT-box	CAAAT	473	5	+	Pisum sativum	common cis-acting element in promoter and enhancer regions
Gh_A01G0518.1	CAAT-box	CCAAT	594	5	+	Arabidopsis thaliana	common cis-acting element in promoter and enhancer regions
Gh_A01G0518.1	CAAT-box	CAAAT	953	5	-	Pisum sativum	common cis-acting element in promoter and enhancer regions
Gh_A01G0518.1	CAAT-box	CAAAT	1157	5	+	Pisum sativum	common cis-acting element in promoter and enhancer regions
Gh_A03G2151.1	CAAT-box	CCAAT	275	5	-	Arabidopsis thaliana	common cis-acting element in promoter and enhancer regions
Gh_A03G2151.1	CAAT-box	CAAAT	286	5	+	Pisum sativum	common cis-acting element in promoter and enhancer regions
Gh_A03G2151.1	CAAT-box	CAAAT	392	5	+	Pisum sativum	common cis-acting element in promoter and enhancer regions
Gh_A03G2151.1	CAAT-box	CAAAT	804	5	+	Pisum sativum	common cis-acting element in promoter and enhancer regions
Gh_A03G2151.1	CAAT-box	CAAAT	1081	5	-	Pisum sativum	common cis-acting element in promoter and enhancer regions
Gh_A03G2151.1	CAAT-box	CAAAT	1132	5	-	Pisum sativum	common cis-acting element in promoter and enhancer regions
Gh_A03G2151.1	CAAT-box	TGCAAATCT	1324	9	-	Brassica juncea	common cis-acting element in promoter and enhancer regions
Gh_A03G2151.1	CAAT-box	CAAAT	1326	5	-	Pisum sativum	common cis-acting element in promoter and enhancer regions
Gh_A03G2151.1	CAAT-box	CAAAT	1564	5	+	Pisum sativum	common cis-acting element in promoter and enhancer regions
Gh_A03G2151.1	CAAT-box	CAAAT	1577	5	-	Pisum sativum	common cis-acting element in promoter and enhancer regions
Gh_A03G2151.1	CAAT-box	CAAAT	1710	5	-	Pisum sativum	common cis-acting element in promoter and enhancer regions
Gh_A03G2151.1	CAAT-box	CAAAT	1843	5	-	Pisum sativum	common cis-acting element in promoter and enhancer regions
Gh_A03G2151.1	CAAT-box	CAAAT	1987	5	+	Pisum sativum	common cis-acting element in promoter and enhancer regions
Gh_A04G0219.1	CAAT-box	CAAAT	71	5	-	Pisum sativum	common cis-acting element in promoter and enhancer regions
Gh_A04G0219.1	CAAT-box	CCAAT	260	5	-	Arabidopsis thaliana	common cis-acting element in promoter and enhancer regions
Gh_A04G0219.1	CAAT-box	CAAAT	346	5	-	Pisum sativum	common cis-acting element in promoter and enhancer regions
Gh_A04G0219.1	CAAT-box	CAAAT	373	5	-	Pisum sativum	common cis-acting element in promoter and enhancer regions
Gh_A04G0219.1	CAAT-box	CAAAT	387	5	+	Pisum sativum	common cis-acting element in promoter and enhancer regions
Gh_A04G0219.1	CAAT-box	CAAAT	429	5	+	Pisum sativum	common cis-acting element in promoter and enhancer regions
Gh_A04G0219.1	CAAT-box	CAAAT	432	5	-	Pisum sativum	common cis-acting element in promoter and enhancer regions
Gh_A04G0219.1	CAAT-box	CAAAT	536	5	-	Pisum sativum	common cis-acting element in promoter and enhancer regions
Gh_A04G0219.1	CAAT-box	CAAAT	574	5	-	Pisum sativum	common cis-acting element in promoter and enhancer regions
Gh_A04G0219.1	CAAT-box	CAAAT	590	5	+	Pisum sativum	common cis-acting element in promoter and enhancer regions
Gh_A04G0219.1	CAAT-box	CAAAT	726	5	+	Pisum sativum	common cis-acting element in promoter and enhancer regions
Gh_A04G0219.1	CAAT-box	CAAAT	815	5	-	Pisum sativum	common cis-acting element in promoter and enhancer regions
Gh_A04G0219.1	CAAT-box	CAAAT	1278	5	-	Pisum sativum	common cis-acting element in promoter and enhancer regions
Gh_A04G0219.1	CAAT-box	CAAAT	1384	5	+	Pisum sativum	common cis-acting element in promoter and enhancer regions
Gh_A04G0219.1	CAAT-box	CAAAT	1458	5	+	Pisum sativum	common cis-acting element in promoter and enhancer regions
Gh_A05G0243.1	CAAT-box	CAAAT	27	5	+	Pisum sativum	common cis-acting element in promoter and enhancer regions
Gh_A05G0243.1	CAAT-box	CAAAT	356	5	-	Pisum sativum	common cis-acting element in promoter and enhancer regions
Gh_A05G0243.1	CAAT-box	CAAAT	493	5	+	Pisum sativum	common cis-acting element in promoter and enhancer regions
Gh_A05G0243.1	CAAT-box	CAAAT	660	5	-	Pisum sativum	common cis-acting element in promoter and enhancer regions
Gh_A05G0243.1	CAAT-box	CCAAT	686	5	-	Arabidopsis thaliana	common cis-acting element in promoter and enhancer regions
Gh_A05G0243.1	CAAT-box	CCAAT	1096	5	-	Arabidopsis thaliana	common cis-acting element in promoter and enhancer regions
Gh_A05G0243.1	CAAT-box	CCAAT	1155	5	-	Arabidopsis thaliana	common cis-acting element in promoter and enhancer regions
Gh_A05G0243.1	CAAT-box	CCAAT	1192	5	+	Arabidopsis thaliana	common cis-acting element in promoter and enhancer regions
Gh_A05G0243.1	CAAT-box	CAAAT	1200	5	+	Pisum sativum	common cis-acting element in promoter and enhancer regions
Gh_A05G0243.1	CAAT-box	CAAAT	1228	5	-	Pisum sativum	common cis-acting element in promoter and enhancer regions
Gh_A05G0243.1	CAAT-box	CCAAT	1288	5	-	Arabidopsis thaliana	common cis-acting element in promoter and enhancer regions
Gh_A05G0243.1	CAAT-box	CCAAT	1358	5	-	Arabidopsis thaliana	common cis-acting element in promoter and enhancer regions
Gh_A05G0243.1	CAAT-box	CAAAT	1418	5	-	Pisum sativum	common cis-acting element in promoter and enhancer regions
Gh_A05G0243.1	CAAT-box	CCAAT	1438	5	+	Arabidopsis thaliana	common cis-acting element in promoter and enhancer regions
Gh_A05G0243.1	CAAT-box	TGCCAAC	1498	7	-	Petunia hybrida	common cis-acting element in promoter and enhancer regions
Gh_A05G0243.1	CAAT-box	CAAAT	1509	5	+	Pisum sativum	common cis-acting element in promoter and enhancer regions
Gh_A05G0243.1	CAAT-box	CCAAT	1549	5	-	Arabidopsis thaliana	common cis-acting element in promoter and enhancer regions
Gh_A05G0243.1	CAAT-box	CAAAT	1562	5	-	Pisum sativum	common cis-acting element in promoter and enhancer regions
Gh_A05G0243.1	CAAT-box	CAAAT	1711	5	+	Pisum sativum	common cis-acting element in promoter and enhancer regions
Gh_A05G0243.1	CAAT-box	CAAAT	1714	5	-	Pisum sativum	common cis-acting element in promoter and enhancer regions
Gh_A05G0287.1	CAAT-box	CAAAT	41	5	-	Pisum sativum	common cis-acting element in promoter and enhancer regions
Gh_A05G0287.1	CAAT-box	CAAAT	168	5	-	Pisum sativum	common cis-acting element in promoter and enhancer regions
Gh_A05G0287.1	CAAT-box	CAAAT	409	5	+	Pisum sativum	common cis-acting element in promoter and enhancer regions
Gh_A05G0287.1	CAAT-box	CAAAT	531	5	+	Pisum sativum	common cis-acting element in promoter and enhancer regions
Gh_A05G0287.1	CAAT-box	CAAAT	666	5	-	Pisum sativum	common cis-acting element in promoter and enhancer regions
Gh_A05G0287.1	CAAT-box	CAAAT	714	5	-	Pisum sativum	common cis-acting element in promoter and enhancer regions
Gh_A05G0287.1	CAAT-box	CAAAT	722	5	-	Pisum sativum	common cis-acting element in promoter and enhancer regions
Gh_A05G0287.1	CAAT-box	CCAAT	734	5	-	Arabidopsis thaliana	common cis-acting element in promoter and enhancer regions
Gh_A05G0287.1	CAAT-box	CCAAT	802	5	+	Arabidopsis thaliana	common cis-acting element in promoter and enhancer regions
Gh_A05G0287.1	CAAT-box	CAAAT	877	5	+	Pisum sativum	common cis-acting element in promoter and enhancer regions
Gh_A05G0287.1	CAAT-box	CAAAT	1151	5	-	Pisum sativum	common cis-acting element in promoter and enhancer regions
Gh_A05G0287.1	CAAT-box	CAAAT	1159	5	-	Pisum sativum	common cis-acting element in promoter and enhancer regions
Gh_A05G0287.1	CAAT-box	CAAAT	1211	5	-	Pisum sativum	common cis-acting element in promoter and enhancer regions
Gh_A05G0287.1	CAAT-box	CAAAT	1316	5	+	Pisum sativum	common cis-acting element in promoter and enhancer regions
Gh_A05G0287.1	CAAT-box	CAAAT	1473	5	+	Pisum sativum	common cis-acting element in promoter and enhancer regions
Gh_A05G0287.1	CAAT-box	CCAAT	1494	5	-	Arabidopsis thaliana	common cis-acting element in promoter and enhancer regions
Gh_A05G0287.1	CAAT-box	CAAAT	1520	5	-	Pisum sativum	common cis-acting element in promoter and enhancer regions
Gh_A05G0287.1	CAAT-box	CAAAT	1615	5	-	Pisum sativum	common cis-acting element in promoter and enhancer regions
Gh_A05G0287.1	CAAT-box	CCAAT	1863	5	+	Arabidopsis thaliana	common cis-acting element in promoter and enhancer regions
Gh_A05G0287.1	CAAT-box	CAAAT	1979	5	+	Pisum sativum	common cis-acting element in promoter and enhancer regions
Gh_A07G0128.1	CAAT-box	CAAAT	15	5	+	Pisum sativum	common cis-acting element in promoter and enhancer regions
Gh_A07G0128.1	CAAT-box	CAAAT	116	5	+	Pisum sativum	common cis-acting element in promoter and enhancer regions
Gh_A07G0128.1	CAAT-box	CAAAT	260	5	+	Pisum sativum	common cis-acting element in promoter and enhancer regions
Gh_A07G0128.1	CAAT-box	CAAAT	319	5	-	Pisum sativum	common cis-acting element in promoter and enhancer regions
Gh_A07G0128.1	CAAT-box	CCAAT	403	5	+	Arabidopsis thaliana	common cis-acting element in promoter and enhancer regions
Gh_A07G0128.1	CAAT-box	CAAAT	494	5	-	Pisum sativum	common cis-acting element in promoter and enhancer regions
Gh_A07G0128.1	CAAT-box	CAAAT	858	5	-	Pisum sativum	common cis-acting element in promoter and enhancer regions
Gh_A07G0128.1	CAAT-box	CAAAT	1099	5	-	Pisum sativum	common cis-acting element in promoter and enhancer regions
Gh_A07G0128.1	CAAT-box	CAAAT	1168	5	-	Pisum sativum	common cis-acting element in promoter and enhancer regions
Gh_A07G0128.1	CAAT-box	CAAAT	1234	5	-	Pisum sativum	common cis-acting element in promoter and enhancer regions
Gh_A07G0128.1	CAAT-box	CAAAT	1272	5	+	Pisum sativum	common cis-acting element in promoter and enhancer regions
Gh_A07G0128.1	CAAT-box	TGCCAAC	1464	7	-	Petunia hybrida	common cis-acting element in promoter and enhancer regions
Gh_A07G0128.1	CAAT-box	CAAAT	1548	5	+	Pisum sativum	common cis-acting element in promoter and enhancer regions
Gh_A07G0128.1	CAAT-box	CCAAT	1558	5	-	Arabidopsis thaliana	common cis-acting element in promoter and enhancer regions
Gh_A07G0128.1	CAAT-box	CCAAT	1594	5	-	Arabidopsis thaliana	common cis-acting element in promoter and enhancer regions
Gh_A07G0128.1	CAAT-box	CAAAT	1690	5	-	Pisum sativum	common cis-acting element in promoter and enhancer regions
Gh_A07G0128.1	CAAT-box	CCAAT	1697	5	-	Arabidopsis thaliana	common cis-acting element in promoter and enhancer regions
Gh_A07G0128.1	CAAT-box	CCAAT	1867	5	-	Arabidopsis thaliana	common cis-acting element in promoter and enhancer regions
Gh_A07G0128.1	CAAT-box	CAAAT	1901	5	-	Pisum sativum	common cis-acting element in promoter and enhancer regions
Gh_A08G1706.1	CAAT-box	CAAAT	196	5	+	Pisum sativum	common cis-acting element in promoter and enhancer regions
Gh_A08G1706.1	CAAT-box	CCAAT	232	5	+	Arabidopsis thaliana	common cis-acting element in promoter and enhancer regions
Gh_A08G1706.1	CAAT-box	CAAAT	464	5	+	Pisum sativum	common cis-acting element in promoter and enhancer regions
Gh_A08G1706.1	CAAT-box	CAAAT	518	5	+	Pisum sativum	common cis-acting element in promoter and enhancer regions
Gh_A08G1706.1	CAAT-box	CCAAT	822	5	-	Arabidopsis thaliana	common cis-acting element in promoter and enhancer regions
Gh_A08G1706.1	CAAT-box	CAAAT	873	5	-	Pisum sativum	common cis-acting element in promoter and enhancer regions
Gh_A08G1706.1	CAAT-box	CCAAT	887	5	-	Arabidopsis thaliana	common cis-acting element in promoter and enhancer regions
Gh_A08G1706.1	CAAT-box	CCAAT	915	5	-	Arabidopsis thaliana	common cis-acting element in promoter and enhancer regions
Gh_A08G1706.1	CAAT-box	CAAAT	1044	5	-	Pisum sativum	common cis-acting element in promoter and enhancer regions
Gh_A08G1706.1	CAAT-box	CAAAT	1367	5	-	Pisum sativum	common cis-acting element in promoter and enhancer regions
Gh_A08G1706.1	CAAT-box	CCAAT	1408	5	-	Arabidopsis thaliana	common cis-acting element in promoter and enhancer regions
Gh_A08G1706.1	CAAT-box	CCAAT	1632	5	+	Arabidopsis thaliana	common cis-acting element in promoter and enhancer regions
Gh_A08G1706.1	CAAT-box	CAAAT	1635	5	-	Pisum sativum	common cis-acting element in promoter and enhancer regions
Gh_A08G1706.1	CAAT-box	CAAAT	1954	5	+	Pisum sativum	common cis-acting element in promoter and enhancer regions
Gh_A08G1706.1	CAAT-box	CCAAT	1961	5	-	Arabidopsis thaliana	common cis-acting element in promoter and enhancer regions
Gh_A08G1928.1	CAAT-box	CAAAT	52	5	-	Pisum sativum	common cis-acting element in promoter and enhancer regions
Gh_A08G1928.1	CAAT-box	CCAAT	250	5	-	Arabidopsis thaliana	common cis-acting element in promoter and enhancer regions
Gh_A08G1928.1	CAAT-box	CAAAT	1010	5	+	Pisum sativum	common cis-acting element in promoter and enhancer regions
Gh_A08G1928.1	CAAT-box	CCAAT	1303	5	+	Arabidopsis thaliana	common cis-acting element in promoter and enhancer regions
Gh_A08G1928.1	CAAT-box	CAAAT	1372	5	+	Pisum sativum	common cis-acting element in promoter and enhancer regions
Gh_A08G1928.1	CAAT-box	CAAAT	1685	5	+	Pisum sativum	common cis-acting element in promoter and enhancer regions
Gh_A08G1928.1	CAAT-box	CCAAT	1742	5	-	Arabidopsis thaliana	common cis-acting element in promoter and enhancer regions
Gh_A08G1928.1	CAAT-box	CCAAT	1855	5	+	Arabidopsis thaliana	common cis-acting element in promoter and enhancer regions
Gh_A08G2361.1	CAAT-box	CAAAT	160	5	-	Pisum sativum	common cis-acting element in promoter and enhancer regions
Gh_A08G2361.1	CAAT-box	CAAAT	225	5	-	Pisum sativum	common cis-acting element in promoter and enhancer regions
Gh_A08G2361.1	CAAT-box	CCAAT	329	5	-	Arabidopsis thaliana	common cis-acting element in promoter and enhancer regions
Gh_A08G2361.1	CAAT-box	CAAAT	411	5	-	Pisum sativum	common cis-acting element in promoter and enhancer regions
Gh_A08G2361.1	CAAT-box	CAAAT	460	5	-	Pisum sativum	common cis-acting element in promoter and enhancer regions
Gh_A08G2361.1	CAAT-box	TGCCAAC	726	7	+	Petunia hybrida	common cis-acting element in promoter and enhancer regions
Gh_A08G2361.1	CAAT-box	CAAAT	765	5	+	Pisum sativum	common cis-acting element in promoter and enhancer regions
Gh_A08G2361.1	CAAT-box	CAAAT	1459	5	+	Pisum sativum	common cis-acting element in promoter and enhancer regions
Gh_A08G2361.1	CAAT-box	CAAAT	1617	5	-	Pisum sativum	common cis-acting element in promoter and enhancer regions
Gh_A08G2361.1	CAAT-box	CAAAT	1709	5	-	Pisum sativum	common cis-acting element in promoter and enhancer regions
Gh_A08G2361.1	CAAT-box	CAAAT	1779	5	-	Pisum sativum	common cis-acting element in promoter and enhancer regions
Gh_A08G2361.1	CAAT-box	CAAAT	1887	5	+	Pisum sativum	common cis-acting element in promoter and enhancer regions
Gh_A09G0530.1	CAAT-box	CAAAT	81	5	+	Pisum sativum	common cis-acting element in promoter and enhancer regions
Gh_A09G0530.1	CAAT-box	CAAAT	144	5	+	Pisum sativum	common cis-acting element in promoter and enhancer regions
Gh_A09G0530.1	CAAT-box	TGCCAAC	266	7	-	Petunia hybrida	common cis-acting element in promoter and enhancer regions
Gh_A09G0530.1	CAAT-box	CAAAT	276	5	-	Pisum sativum	common cis-acting element in promoter and enhancer regions
Gh_A09G0530.1	CAAT-box	CAAAT	576	5	+	Pisum sativum	common cis-acting element in promoter and enhancer regions
Gh_A09G0530.1	CAAT-box	CCAAT	615	5	+	Arabidopsis thaliana	common cis-acting element in promoter and enhancer regions
Gh_A09G0530.1	CAAT-box	CAAAT	815	5	+	Pisum sativum	common cis-acting element in promoter and enhancer regions
Gh_A09G0530.1	CAAT-box	CAAAT	972	5	-	Pisum sativum	common cis-acting element in promoter and enhancer regions
Gh_A09G0530.1	CAAT-box	CCAAT	979	5	+	Arabidopsis thaliana	common cis-acting element in promoter and enhancer regions
Gh_A09G0530.1	CAAT-box	CAAAT	1054	5	-	Pisum sativum	common cis-acting element in promoter and enhancer regions
Gh_A09G0530.1	CAAT-box	CCAAT	1127	5	-	Arabidopsis thaliana	common cis-acting element in promoter and enhancer regions
Gh_A09G0530.1	CAAT-box	CCAAT	1293	5	+	Arabidopsis thaliana	common cis-acting element in promoter and enhancer regions
Gh_A09G0530.1	CAAT-box	CAAAT	1306	5	+	Pisum sativum	common cis-acting element in promoter and enhancer regions
Gh_A09G0530.1	CAAT-box	CCAAT	1406	5	-	Arabidopsis thaliana	common cis-acting element in promoter and enhancer regions
Gh_A09G0530.1	CAAT-box	CAAAT	1567	5	-	Pisum sativum	common cis-acting element in promoter and enhancer regions
Gh_A09G0530.1	CAAT-box	CCAAT	1594	5	-	Arabidopsis thaliana	common cis-acting element in promoter and enhancer regions
Gh_A09G0530.1	CAAT-box	CCAAT	1873	5	-	Arabidopsis thaliana	common cis-acting element in promoter and enhancer regions
Gh_A09G1792.1	CAAT-box	CAAAT	44	5	+	Pisum sativum	common cis-acting element in promoter and enhancer regions
Gh_A09G1792.1	CAAT-box	CCAAT	56	5	+	Arabidopsis thaliana	common cis-acting element in promoter and enhancer regions
Gh_A09G1792.1	CAAT-box	CAAAT	169	5	-	Pisum sativum	common cis-acting element in promoter and enhancer regions
Gh_A09G1792.1	CAAT-box	CAAAT	306	5	-	Pisum sativum	common cis-acting element in promoter and enhancer regions
Gh_A09G1792.1	CAAT-box	CAAAT	441	5	+	Pisum sativum	common cis-acting element in promoter and enhancer regions
Gh_A09G1792.1	CAAT-box	CAAAT	451	5	+	Pisum sativum	common cis-acting element in promoter and enhancer regions
Gh_A09G1792.1	CAAT-box	CAAAT	482	5	+	Pisum sativum	common cis-acting element in promoter and enhancer regions
Gh_A09G1792.1	CAAT-box	CAAAT	521	5	+	Pisum sativum	common cis-acting element in promoter and enhancer regions
Gh_A09G1792.1	CAAT-box	CAAAT	869	5	+	Pisum sativum	common cis-acting element in promoter and enhancer regions
Gh_A09G1792.1	CAAT-box	CAAAT	906	5	-	Pisum sativum	common cis-acting element in promoter and enhancer regions
Gh_A09G1792.1	CAAT-box	CAAAT	996	5	-	Pisum sativum	common cis-acting element in promoter and enhancer regions
Gh_A09G1792.1	CAAT-box	CAAAT	1021	5	-	Pisum sativum	common cis-acting element in promoter and enhancer regions
Gh_A09G1792.1	CAAT-box	CCAAT	1059	5	-	Arabidopsis thaliana	common cis-acting element in promoter and enhancer regions
Gh_A09G1792.1	CAAT-box	CAAAT	1105	5	-	Pisum sativum	common cis-acting element in promoter and enhancer regions
Gh_A09G1792.1	CAAT-box	CAAAT	1155	5	-	Pisum sativum	common cis-acting element in promoter and enhancer regions
Gh_A09G1792.1	CAAT-box	CAAAT	1239	5	+	Pisum sativum	common cis-acting element in promoter and enhancer regions
Gh_A09G1792.1	CAAT-box	CAAAT	1735	5	-	Pisum sativum	common cis-acting element in promoter and enhancer regions
Gh_A09G1792.1	CAAT-box	CAAAT	1754	5	+	Pisum sativum	common cis-acting element in promoter and enhancer regions
Gh_A09G1792.1	CAAT-box	CAAAT	1797	5	-	Pisum sativum	common cis-acting element in promoter and enhancer regions
Gh_A09G1792.1	CAAT-box	CCAAT	1848	5	+	Arabidopsis thaliana	common cis-acting element in promoter and enhancer regions
Gh_A09G1792.1	CAAT-box	CCAAT	1858	5	-	Arabidopsis thaliana	common cis-acting element in promoter and enhancer regions
Gh_A09G1792.1	CAAT-box	CAAAT	1932	5	-	Pisum sativum	common cis-acting element in promoter and enhancer regions
Gh_A09G1792.1	CAAT-box	CAAAT	1976	5	+	Pisum sativum	common cis-acting element in promoter and enhancer regions
Gh_A09G1792.1	CAAT-box	CAAAT	1994	5	-	Pisum sativum	common cis-acting element in promoter and enhancer regions
Gh_A10G1061.1	CAAT-box	CAAAT	513	5	-	Pisum sativum	common cis-acting element in promoter and enhancer regions
Gh_A10G1061.1	CAAT-box	CAAAT	592	5	-	Pisum sativum	common cis-acting element in promoter and enhancer regions
Gh_A10G1061.1	CAAT-box	CAAAT	680	5	+	Pisum sativum	common cis-acting element in promoter and enhancer regions
Gh_A10G1061.1	CAAT-box	CAAAT	702	5	-	Pisum sativum	common cis-acting element in promoter and enhancer regions
Gh_A10G1061.1	CAAT-box	CAAAT	757	5	-	Pisum sativum	common cis-acting element in promoter and enhancer regions
Gh_A10G1061.1	CAAT-box	CCAAT	834	5	+	Arabidopsis thaliana	common cis-acting element in promoter and enhancer regions
Gh_A10G1061.1	CAAT-box	CCAAT	839	5	+	Arabidopsis thaliana	common cis-acting element in promoter and enhancer regions
Gh_A10G1061.1	CAAT-box	CAAAT	1263	5	-	Pisum sativum	common cis-acting element in promoter and enhancer regions
Gh_A10G1061.1	CAAT-box	CCAAT	1364	5	+	Arabidopsis thaliana	common cis-acting element in promoter and enhancer regions
Gh_A10G1061.1	CAAT-box	CAAAT	1538	5	+	Pisum sativum	common cis-acting element in promoter and enhancer regions
Gh_A10G1061.1	CAAT-box	CAAAT	1585	5	+	Pisum sativum	common cis-acting element in promoter and enhancer regions
Gh_A10G1061.1	CAAT-box	CAAAT	1588	5	-	Pisum sativum	common cis-acting element in promoter and enhancer regions
Gh_A10G1061.1	CAAT-box	CAAAT	1599	5	-	Pisum sativum	common cis-acting element in promoter and enhancer regions
Gh_A10G1061.1	CAAT-box	CAAAT	1671	5	-	Pisum sativum	common cis-acting element in promoter and enhancer regions
Gh_A10G1061.1	CAAT-box	CAAAT	1695	5	-	Pisum sativum	common cis-acting element in promoter and enhancer regions
Gh_A10G1061.1	CAAT-box	CAAAT	1727	5	+	Pisum sativum	common cis-acting element in promoter and enhancer regions
Gh_A10G1061.1	CAAT-box	CAAAT	1759	5	-	Pisum sativum	common cis-acting element in promoter and enhancer regions
Gh_A10G1061.1	CAAT-box	CAAAT	1847	5	-	Pisum sativum	common cis-acting element in promoter and enhancer regions
Gh_A10G1061.1	CAAT-box	CAAAT	1865	5	+	Pisum sativum	common cis-acting element in promoter and enhancer regions
Gh_A10G1061.1	CAAT-box	CCAAT	1978	5	-	Arabidopsis thaliana	common cis-acting element in promoter and enhancer regions
Gh_A10G2250.1	CAAT-box	CAAAT	157	5	-	Pisum sativum	common cis-acting element in promoter and enhancer regions
Gh_A10G2250.1	CAAT-box	CAAAT	185	5	+	Pisum sativum	common cis-acting element in promoter and enhancer regions
Gh_A10G2250.1	CAAT-box	CAAAT	229	5	-	Pisum sativum	common cis-acting element in promoter and enhancer regions
Gh_A10G2250.1	CAAT-box	CCAAT	246	5	-	Arabidopsis thaliana	common cis-acting element in promoter and enhancer regions
Gh_A10G2250.1	CAAT-box	CAAAT	365	5	-	Pisum sativum	common cis-acting element in promoter and enhancer regions
Gh_A10G2250.1	CAAT-box	CAAAT	392	5	+	Pisum sativum	common cis-acting element in promoter and enhancer regions
Gh_A10G2250.1	CAAT-box	CAAAT	521	5	+	Pisum sativum	common cis-acting element in promoter and enhancer regions
Gh_A10G2250.1	CAAT-box	CCAAT	586	5	+	Arabidopsis thaliana	common cis-acting element in promoter and enhancer regions
Gh_A10G2250.1	CAAT-box	CCAAT	589	5	-	Arabidopsis thaliana	common cis-acting element in promoter and enhancer regions
Gh_A10G2250.1	CAAT-box	CCAAT	601	5	-	Arabidopsis thaliana	common cis-acting element in promoter and enhancer regions
Gh_A10G2250.1	CAAT-box	CCAAT	683	5	-	Arabidopsis thaliana	common cis-acting element in promoter and enhancer regions
Gh_A10G2250.1	CAAT-box	CAAAT	853	5	+	Pisum sativum	common cis-acting element in promoter and enhancer regions
Gh_A10G2250.1	CAAT-box	CAAAT	930	5	-	Pisum sativum	common cis-acting element in promoter and enhancer regions
Gh_A10G2250.1	CAAT-box	CAAAT	1323	5	-	Pisum sativum	common cis-acting element in promoter and enhancer regions
Gh_A10G2250.1	CAAT-box	CAAAT	1372	5	+	Pisum sativum	common cis-acting element in promoter and enhancer regions
Gh_A10G2250.1	CAAT-box	CAAAT	1635	5	+	Pisum sativum	common cis-acting element in promoter and enhancer regions
Gh_A10G2250.1	CAAT-box	CAAAT	1922	5	-	Pisum sativum	common cis-acting element in promoter and enhancer regions
Gh_A10G2250.1	CAAT-box	CAAAT	1987	5	-	Pisum sativum	common cis-acting element in promoter and enhancer regions
Gh_A11G1240.1	CAAT-box	CCAAT	43	5	+	Arabidopsis thaliana	common cis-acting element in promoter and enhancer regions
Gh_A11G1240.1	CAAT-box	CAAAT	187	5	+	Pisum sativum	common cis-acting element in promoter and enhancer regions
Gh_A11G1240.1	CAAT-box	CAAAT	493	5	+	Pisum sativum	common cis-acting element in promoter and enhancer regions
Gh_A11G1240.1	CAAT-box	CAAAT	532	5	+	Pisum sativum	common cis-acting element in promoter and enhancer regions
Gh_A11G1240.1	CAAT-box	CAAAT	749	5	+	Pisum sativum	common cis-acting element in promoter and enhancer regions
Gh_A11G1240.1	CAAT-box	CAAAT	800	5	-	Pisum sativum	common cis-acting element in promoter and enhancer regions
Gh_A11G1240.1	CAAT-box	CAAAT	841	5	+	Pisum sativum	common cis-acting element in promoter and enhancer regions
Gh_A11G1240.1	CAAT-box	CAAAT	915	5	+	Pisum sativum	common cis-acting element in promoter and enhancer regions
Gh_A11G1240.1	CAAT-box	CAAAT	1018	5	+	Pisum sativum	common cis-acting element in promoter and enhancer regions
Gh_A11G1240.1	CAAT-box	CAAAT	1039	5	+	Pisum sativum	common cis-acting element in promoter and enhancer regions
Gh_A11G1240.1	CAAT-box	CAAAT	1122	5	+	Pisum sativum	common cis-acting element in promoter and enhancer regions
Gh_A11G1240.1	CAAT-box	CAAAT	1410	5	+	Pisum sativum	common cis-acting element in promoter and enhancer regions
Gh_A11G2268.1	CAAT-box	CCAAT	168	5	+	Arabidopsis thaliana	common cis-acting element in promoter and enhancer regions
Gh_A11G2268.1	CAAT-box	CAAAT	324	5	+	Pisum sativum	common cis-acting element in promoter and enhancer regions
Gh_A11G2268.1	CAAT-box	CCAAT	573	5	+	Arabidopsis thaliana	common cis-acting element in promoter and enhancer regions
Gh_A11G2268.1	CAAT-box	CCAAT	691	5	+	Arabidopsis thaliana	common cis-acting element in promoter and enhancer regions
Gh_A11G2268.1	CAAT-box	CAAAT	844	5	-	Pisum sativum	common cis-acting element in promoter and enhancer regions
Gh_A11G2268.1	CAAT-box	CAAAT	903	5	-	Pisum sativum	common cis-acting element in promoter and enhancer regions
Gh_A11G2268.1	CAAT-box	CAAAT	1097	5	-	Pisum sativum	common cis-acting element in promoter and enhancer regions
Gh_A11G2268.1	CAAT-box	CAAAT	1152	5	+	Pisum sativum	common cis-acting element in promoter and enhancer regions
Gh_A11G2268.1	CAAT-box	CCAAT	1159	5	-	Arabidopsis thaliana	common cis-acting element in promoter and enhancer regions
Gh_A11G2268.1	CAAT-box	CCAAT	1207	5	-	Arabidopsis thaliana	common cis-acting element in promoter and enhancer regions
Gh_A11G2268.1	CAAT-box	CCAAT	1319	5	-	Arabidopsis thaliana	common cis-acting element in promoter and enhancer regions
Gh_A11G2268.1	CAAT-box	CAAAT	1411	5	-	Pisum sativum	common cis-acting element in promoter and enhancer regions
Gh_A11G2268.1	CAAT-box	CCAAT	1429	5	+	Arabidopsis thaliana	common cis-acting element in promoter and enhancer regions
Gh_A11G2268.1	CAAT-box	CAAAT	1541	5	-	Pisum sativum	common cis-acting element in promoter and enhancer regions
Gh_A11G2268.1	CAAT-box	CCAAT	1643	5	+	Arabidopsis thaliana	common cis-acting element in promoter and enhancer regions
Gh_A11G2268.1	CAAT-box	CAAAT	1698	5	-	Pisum sativum	common cis-acting element in promoter and enhancer regions
Gh_A12G1206.1	CAAT-box	CAAAT	30	5	-	Pisum sativum	common cis-acting element in promoter and enhancer regions
Gh_A12G1206.1	CAAT-box	CAAAT	179	5	-	Pisum sativum	common cis-acting element in promoter and enhancer regions
Gh_A12G1206.1	CAAT-box	CAAAT	234	5	-	Pisum sativum	common cis-acting element in promoter and enhancer regions
Gh_A12G1206.1	CAAT-box	CAAAT	337	5	+	Pisum sativum	common cis-acting element in promoter and enhancer regions
Gh_A12G1206.1	CAAT-box	CAAAT	459	5	+	Pisum sativum	common cis-acting element in promoter and enhancer regions
Gh_A12G1206.1	CAAT-box	CCAAT	535	5	-	Arabidopsis thaliana	common cis-acting element in promoter and enhancer regions
Gh_A12G1206.1	CAAT-box	CAAAT	551	5	+	Pisum sativum	common cis-acting element in promoter and enhancer regions
Gh_A12G1206.1	CAAT-box	CAAAT	698	5	+	Pisum sativum	common cis-acting element in promoter and enhancer regions
Gh_A12G1206.1	CAAT-box	CCAAT	837	5	-	Arabidopsis thaliana	common cis-acting element in promoter and enhancer regions
Gh_A12G1206.1	CAAT-box	CCAAT	867	5	-	Arabidopsis thaliana	common cis-acting element in promoter and enhancer regions
Gh_A12G1206.1	CAAT-box	CAAAT	994	5	-	Pisum sativum	common cis-acting element in promoter and enhancer regions
Gh_A12G1206.1	CAAT-box	TGCCAAC	1003	7	-	Petunia hybrida	common cis-acting element in promoter and enhancer regions
Gh_A12G1206.1	CAAT-box	CAAAT	1012	5	+	Pisum sativum	common cis-acting element in promoter and enhancer regions
Gh_A12G1206.1	CAAT-box	CAAAT	1167	5	-	Pisum sativum	common cis-acting element in promoter and enhancer regions
Gh_A12G1206.1	CAAT-box	CAAAT	1239	5	-	Pisum sativum	common cis-acting element in promoter and enhancer regions
Gh_A12G1206.1	CAAT-box	CCAAT	1378	5	-	Arabidopsis thaliana	common cis-acting element in promoter and enhancer regions
Gh_A12G1206.1	CAAT-box	CAAAT	1521	5	+	Pisum sativum	common cis-acting element in promoter and enhancer regions
Gh_A12G1206.1	CAAT-box	CAAAT	1598	5	+	Pisum sativum	common cis-acting element in promoter and enhancer regions
Gh_A12G1206.1	CAAT-box	CAAAT	1736	5	+	Pisum sativum	common cis-acting element in promoter and enhancer regions
Gh_A12G1206.1	CAAT-box	CCAAT	1797	5	+	Arabidopsis thaliana	common cis-acting element in promoter and enhancer regions
Gh_A12G1206.1	CAAT-box	CCAAT	1931	5	-	Arabidopsis thaliana	common cis-acting element in promoter and enhancer regions
Gh_A13G0531.1	CAAT-box	CAAAT	15	5	+	Pisum sativum	common cis-acting element in promoter and enhancer regions
Gh_A13G0531.1	CAAT-box	CAAAT	39	5	+	Pisum sativum	common cis-acting element in promoter and enhancer regions
Gh_A13G0531.1	CAAT-box	CCAAT	210	5	-	Arabidopsis thaliana	common cis-acting element in promoter and enhancer regions
Gh_A13G0531.1	CAAT-box	CAAAT	385	5	-	Pisum sativum	common cis-acting element in promoter and enhancer regions
Gh_A13G0531.1	CAAT-box	CAAAT	704	5	+	Pisum sativum	common cis-acting element in promoter and enhancer regions
Gh_A13G0531.1	CAAT-box	CCAAT	772	5	-	Arabidopsis thaliana	common cis-acting element in promoter and enhancer regions
Gh_A13G0531.1	CAAT-box	CCAAT	797	5	-	Arabidopsis thaliana	common cis-acting element in promoter and enhancer regions
Gh_A13G0531.1	CAAT-box	CAAAT	824	5	+	Pisum sativum	common cis-acting element in promoter and enhancer regions
Gh_A13G0531.1	CAAT-box	CAAAT	882	5	-	Pisum sativum	common cis-acting element in promoter and enhancer regions
Gh_A13G0531.1	CAAT-box	CAAAT	912	5	-	Pisum sativum	common cis-acting element in promoter and enhancer regions
Gh_A13G0531.1	CAAT-box	CAAAT	962	5	-	Pisum sativum	common cis-acting element in promoter and enhancer regions
Gh_A13G0531.1	CAAT-box	CCAAT	1103	5	+	Arabidopsis thaliana	common cis-acting element in promoter and enhancer regions
Gh_A13G0531.1	CAAT-box	CAAAT	1113	5	-	Pisum sativum	common cis-acting element in promoter and enhancer regions
Gh_A13G0531.1	CAAT-box	CAAAT	1645	5	-	Pisum sativum	common cis-acting element in promoter and enhancer regions
Gh_A13G0531.1	CAAT-box	CAAAT	1657	5	-	Pisum sativum	common cis-acting element in promoter and enhancer regions
Gh_A13G0531.1	CAAT-box	CAAAT	1855	5	-	Pisum sativum	common cis-acting element in promoter and enhancer regions
Gh_A13G1216.1	CAAT-box	CAAAT	289	5	-	Pisum sativum	common cis-acting element in promoter and enhancer regions
Gh_A13G1216.1	CAAT-box	CCAAT	341	5	+	Arabidopsis thaliana	common cis-acting element in promoter and enhancer regions
Gh_A13G1216.1	CAAT-box	CAAAT	518	5	-	Pisum sativum	common cis-acting element in promoter and enhancer regions
Gh_A13G1216.1	CAAT-box	CCAAT	587	5	+	Arabidopsis thaliana	common cis-acting element in promoter and enhancer regions
Gh_A13G1216.1	CAAT-box	CAAAT	745	5	-	Pisum sativum	common cis-acting element in promoter and enhancer regions
Gh_A13G1216.1	CAAT-box	CCAAT	854	5	-	Arabidopsis thaliana	common cis-acting element in promoter and enhancer regions
Gh_A13G1216.1	CAAT-box	CAAAT	943	5	-	Pisum sativum	common cis-acting element in promoter and enhancer regions
Gh_A13G1216.1	CAAT-box	CAAAT	953	5	-	Pisum sativum	common cis-acting element in promoter and enhancer regions
Gh_A13G1216.1	CAAT-box	CAAAT	1158	5	+	Pisum sativum	common cis-acting element in promoter and enhancer regions
Gh_A13G1216.1	CAAT-box	CAAAT	1250	5	+	Pisum sativum	common cis-acting element in promoter and enhancer regions
Gh_A13G1216.1	CAAT-box	CAAAT	1281	5	-	Pisum sativum	common cis-acting element in promoter and enhancer regions
Gh_A13G1216.1	CAAT-box	CAAAT	1453	5	+	Pisum sativum	common cis-acting element in promoter and enhancer regions
Gh_A13G1216.1	CAAT-box	CAAAT	1581	5	-	Pisum sativum	common cis-acting element in promoter and enhancer regions
Gh_A13G1216.1	CAAT-box	CCAAT	1602	5	+	Arabidopsis thaliana	common cis-acting element in promoter and enhancer regions
Gh_A13G1216.1	CAAT-box	CCAAT	1618	5	+	Arabidopsis thaliana	common cis-acting element in promoter and enhancer regions
Gh_A13G1216.1	CAAT-box	CAAAT	1763	5	+	Pisum sativum	common cis-acting element in promoter and enhancer regions
Gh_A13G1216.1	CAAT-box	CCAAT	1966	5	-	Arabidopsis thaliana	common cis-acting element in promoter and enhancer regions
Gh_A13G1707.1	CAAT-box	CAAAT	154	5	+	Pisum sativum	common cis-acting element in promoter and enhancer regions
Gh_A13G1707.1	CAAT-box	CAAAT	213	5	+	Pisum sativum	common cis-acting element in promoter and enhancer regions
Gh_A13G1707.1	CAAT-box	CAAAT	278	5	-	Pisum sativum	common cis-acting element in promoter and enhancer regions
Gh_A13G1707.1	CAAT-box	CAAAT	441	5	-	Pisum sativum	common cis-acting element in promoter and enhancer regions
Gh_A13G1707.1	CAAT-box	CCAAT	517	5	+	Arabidopsis thaliana	common cis-acting element in promoter and enhancer regions
Gh_A13G1707.1	CAAT-box	CAAAT	550	5	-	Pisum sativum	common cis-acting element in promoter and enhancer regions
Gh_A13G1707.1	CAAT-box	CAAAT	690	5	+	Pisum sativum	common cis-acting element in promoter and enhancer regions
Gh_A13G1707.1	CAAT-box	CAAAT	709	5	+	Pisum sativum	common cis-acting element in promoter and enhancer regions
Gh_A13G1707.1	CAAT-box	CAAAT	834	5	+	Pisum sativum	common cis-acting element in promoter and enhancer regions
Gh_A13G1707.1	CAAT-box	CAAAT	1010	5	-	Pisum sativum	common cis-acting element in promoter and enhancer regions
Gh_A13G1707.1	CAAT-box	CAAAT	1055	5	-	Pisum sativum	common cis-acting element in promoter and enhancer regions
Gh_A13G1707.1	CAAT-box	CAAAT	1538	5	-	Pisum sativum	common cis-acting element in promoter and enhancer regions
Gh_A13G1707.1	CAAT-box	CAAAT	1577	5	+	Pisum sativum	common cis-acting element in promoter and enhancer regions
Gh_A13G1707.1	CAAT-box	CAAAT	1598	5	-	Pisum sativum	common cis-acting element in promoter and enhancer regions
Gh_A13G1707.1	CAAT-box	CCAAT	1672	5	-	Arabidopsis thaliana	common cis-acting element in promoter and enhancer regions
Gh_D01G0530.1	CAAT-box	CCAAT	22	5	-	Arabidopsis thaliana	common cis-acting element in promoter and enhancer regions
Gh_D01G0530.1	CAAT-box	CAAAT	49	5	-	Pisum sativum	common cis-acting element in promoter and enhancer regions
Gh_D01G0530.1	CAAT-box	CAAAT	300	5	+	Pisum sativum	common cis-acting element in promoter and enhancer regions
Gh_D01G0530.1	CAAT-box	CAAAT	559	5	+	Pisum sativum	common cis-acting element in promoter and enhancer regions
Gh_D01G0530.1	CAAT-box	CCAAT	1347	5	+	Arabidopsis thaliana	common cis-acting element in promoter and enhancer regions
Gh_D01G0530.1	CAAT-box	CAAAT	1367	5	+	Pisum sativum	common cis-acting element in promoter and enhancer regions
Gh_D01G0530.1	CAAT-box	CAAAT	1385	5	+	Pisum sativum	common cis-acting element in promoter and enhancer regions
Gh_D01G0530.1	CAAT-box	CCAAT	1530	5	+	Arabidopsis thaliana	common cis-acting element in promoter and enhancer regions
Gh_D02G1928.1	CAAT-box	CAAAT	126	5	-	Pisum sativum	common cis-acting element in promoter and enhancer regions
Gh_D02G1928.1	CAAT-box	CAAAT	350	5	-	Pisum sativum	common cis-acting element in promoter and enhancer regions
Gh_D02G1928.1	CAAT-box	CAAAT	366	5	+	Pisum sativum	common cis-acting element in promoter and enhancer regions
Gh_D02G1928.1	CAAT-box	CAAAT	416	5	+	Pisum sativum	common cis-acting element in promoter and enhancer regions
Gh_D02G1928.1	CAAT-box	CCAAT	426	5	+	Arabidopsis thaliana	common cis-acting element in promoter and enhancer regions
Gh_D02G1928.1	CAAT-box	CAAAT	566	5	-	Pisum sativum	common cis-acting element in promoter and enhancer regions
Gh_D02G1928.1	CAAT-box	CAAAT	843	5	+	Pisum sativum	common cis-acting element in promoter and enhancer regions
Gh_D02G1928.1	CAAT-box	CAAAT	1117	5	-	Pisum sativum	common cis-acting element in promoter and enhancer regions
Gh_D02G1928.1	CAAT-box	CAAAT	1169	5	-	Pisum sativum	common cis-acting element in promoter and enhancer regions
Gh_D02G1928.1	CAAT-box	TGCAAATCT	1362	9	-	Brassica juncea	common cis-acting element in promoter and enhancer regions
Gh_D02G1928.1	CAAT-box	CAAAT	1364	5	-	Pisum sativum	common cis-acting element in promoter and enhancer regions
Gh_D02G1928.1	CAAT-box	CAAAT	1605	5	+	Pisum sativum	common cis-acting element in promoter and enhancer regions
Gh_D02G1928.1	CAAT-box	CAAAT	1618	5	-	Pisum sativum	common cis-acting element in promoter and enhancer regions
Gh_D02G1928.1	CAAT-box	CAAAT	1751	5	-	Pisum sativum	common cis-acting element in promoter and enhancer regions
Gh_D02G1928.1	CAAT-box	CAAAT	1843	5	-	Pisum sativum	common cis-acting element in promoter and enhancer regions
Gh_D02G1928.1	CAAT-box	CAAAT	1987	5	+	Pisum sativum	common cis-acting element in promoter and enhancer regions
Gh_D05G0329.1	CAAT-box	CAAAT	228	5	+	Pisum sativum	common cis-acting element in promoter and enhancer regions
Gh_D05G0329.1	CAAT-box	CAAAT	268	5	-	Pisum sativum	common cis-acting element in promoter and enhancer regions
Gh_D05G0329.1	CAAT-box	CAAAT	321	5	+	Pisum sativum	common cis-acting element in promoter and enhancer regions
Gh_D05G0329.1	CAAT-box	CAAAT	478	5	+	Pisum sativum	common cis-acting element in promoter and enhancer regions
Gh_D05G0329.1	CAAT-box	CAAAT	723	5	-	Pisum sativum	common cis-acting element in promoter and enhancer regions
Gh_D05G0329.1	CAAT-box	CAAAT	1028	5	-	Pisum sativum	common cis-acting element in promoter and enhancer regions
Gh_D05G0329.1	CAAT-box	CCAAT	1053	5	-	Arabidopsis thaliana	common cis-acting element in promoter and enhancer regions
Gh_D05G0329.1	CAAT-box	CAAAT	1374	5	-	Pisum sativum	common cis-acting element in promoter and enhancer regions
Gh_D05G0329.1	CAAT-box	CCAAT	1463	5	-	Arabidopsis thaliana	common cis-acting element in promoter and enhancer regions
Gh_D05G0329.1	CAAT-box	CCAAT	1522	5	-	Arabidopsis thaliana	common cis-acting element in promoter and enhancer regions
Gh_D05G0329.1	CAAT-box	CAAAT	1567	5	+	Pisum sativum	common cis-acting element in promoter and enhancer regions
Gh_D05G0329.1	CAAT-box	CAAAT	1595	5	-	Pisum sativum	common cis-acting element in promoter and enhancer regions
Gh_D05G0329.1	CAAT-box	CCAAT	1655	5	-	Arabidopsis thaliana	common cis-acting element in promoter and enhancer regions
Gh_D05G0329.1	CAAT-box	CCAAT	1725	5	-	Arabidopsis thaliana	common cis-acting element in promoter and enhancer regions
Gh_D05G0329.1	CAAT-box	CAAAT	1785	5	-	Pisum sativum	common cis-acting element in promoter and enhancer regions
Gh_D05G0329.1	CAAT-box	CCAAT	1805	5	+	Arabidopsis thaliana	common cis-acting element in promoter and enhancer regions
Gh_D05G0329.1	CAAT-box	TGCCAAC	1864	7	-	Petunia hybrida	common cis-acting element in promoter and enhancer regions
Gh_D05G0329.1	CAAT-box	CAAAT	1875	5	+	Pisum sativum	common cis-acting element in promoter and enhancer regions
Gh_D05G0329.1	CAAT-box	CCAAT	1894	5	-	Arabidopsis thaliana	common cis-acting element in promoter and enhancer regions
Gh_D05G0329.1	CAAT-box	CCAAT	1915	5	-	Arabidopsis thaliana	common cis-acting element in promoter and enhancer regions
Gh_D05G0329.1	CAAT-box	CAAAT	1928	5	-	Pisum sativum	common cis-acting element in promoter and enhancer regions
Gh_D05G0329.1	CAAT-box	TGCCAAC	1951	7	-	Petunia hybrida	common cis-acting element in promoter and enhancer regions
Gh_D05G0388.1	CAAT-box	CAAAT	118	5	-	Pisum sativum	common cis-acting element in promoter and enhancer regions
Gh_D05G0388.1	CAAT-box	CAAAT	410	5	+	Pisum sativum	common cis-acting element in promoter and enhancer regions
Gh_D05G0388.1	CAAT-box	CCCAATTT	694	8	-	Arabidopsis thaliana	common cis-acting element in promoter and enhancer regions
Gh_D05G0388.1	CAAT-box	CCAAT	696	5	-	Arabidopsis thaliana	common cis-acting element in promoter and enhancer regions
Gh_D05G0388.1	CAAT-box	CCAAT	766	5	-	Arabidopsis thaliana	common cis-acting element in promoter and enhancer regions
Gh_D05G0388.1	CAAT-box	CCAAT	837	5	+	Arabidopsis thaliana	common cis-acting element in promoter and enhancer regions
Gh_D05G0388.1	CAAT-box	CAAAT	911	5	+	Pisum sativum	common cis-acting element in promoter and enhancer regions
Gh_D05G0388.1	CAAT-box	CAAAT	1160	5	-	Pisum sativum	common cis-acting element in promoter and enhancer regions
Gh_D05G0388.1	CAAT-box	CAAAT	1168	5	-	Pisum sativum	common cis-acting element in promoter and enhancer regions
Gh_D05G0388.1	CAAT-box	CAAAT	1301	5	-	Pisum sativum	common cis-acting element in promoter and enhancer regions
Gh_D05G0388.1	CAAT-box	CAAAT	1325	5	+	Pisum sativum	common cis-acting element in promoter and enhancer regions
Gh_D05G0388.1	CAAT-box	CAAAT	1471	5	+	Pisum sativum	common cis-acting element in promoter and enhancer regions
Gh_D05G0388.1	CAAT-box	CCAAT	1492	5	-	Arabidopsis thaliana	common cis-acting element in promoter and enhancer regions
Gh_D05G0388.1	CAAT-box	CAAAT	1518	5	-	Pisum sativum	common cis-acting element in promoter and enhancer regions
Gh_D05G0388.1	CAAT-box	CAAAT	1613	5	-	Pisum sativum	common cis-acting element in promoter and enhancer regions
Gh_D05G0388.1	CAAT-box	CAAAT	1734	5	-	Pisum sativum	common cis-acting element in promoter and enhancer regions
Gh_D05G0388.1	CAAT-box	CCAAT	1863	5	+	Arabidopsis thaliana	common cis-acting element in promoter and enhancer regions
Gh_D05G0388.1	CAAT-box	CAAAT	1979	5	+	Pisum sativum	common cis-acting element in promoter and enhancer regions
Gh_D05G3483.1	CAAT-box	CAAAT	80	5	-	Pisum sativum	common cis-acting element in promoter and enhancer regions
Gh_D05G3483.1	CAAT-box	CAAAT	130	5	-	Pisum sativum	common cis-acting element in promoter and enhancer regions
Gh_D05G3483.1	CAAT-box	CAAAT	301	5	+	Pisum sativum	common cis-acting element in promoter and enhancer regions
Gh_D05G3483.1	CAAT-box	CAAAT	317	5	-	Pisum sativum	common cis-acting element in promoter and enhancer regions
Gh_D05G3483.1	CAAT-box	CAAAT	494	5	-	Pisum sativum	common cis-acting element in promoter and enhancer regions
Gh_D05G3483.1	CAAT-box	CAAAT	516	5	-	Pisum sativum	common cis-acting element in promoter and enhancer regions
Gh_D05G3483.1	CAAT-box	CCAAT	714	5	-	Arabidopsis thaliana	common cis-acting element in promoter and enhancer regions
Gh_D05G3483.1	CAAT-box	CAAAT	803	5	-	Pisum sativum	common cis-acting element in promoter and enhancer regions
Gh_D05G3483.1	CAAT-box	CAAAT	830	5	-	Pisum sativum	common cis-acting element in promoter and enhancer regions
Gh_D05G3483.1	CAAT-box	CAAAT	844	5	+	Pisum sativum	common cis-acting element in promoter and enhancer regions
Gh_D05G3483.1	CAAT-box	CAAAT	888	5	-	Pisum sativum	common cis-acting element in promoter and enhancer regions
Gh_D05G3483.1	CAAT-box	CAAAT	946	5	+	Pisum sativum	common cis-acting element in promoter and enhancer regions
Gh_D05G3483.1	CAAT-box	CAAAT	975	5	-	Pisum sativum	common cis-acting element in promoter and enhancer regions
Gh_D05G3483.1	CAAT-box	CAAAT	1073	5	-	Pisum sativum	common cis-acting element in promoter and enhancer regions
Gh_D05G3483.1	CAAT-box	CAAAT	1162	5	+	Pisum sativum	common cis-acting element in promoter and enhancer regions
[truncated: 15,386 more rows]
